# Supplementary material for: Comparative transcriptomics reveals CrebA as a novel regulator of infection tolerance in D. melanogaster
Source: PLoS Pathog. 2018 Feb 2;14(2):e1006847. doi: 10.1371/journal.ppat.1006847 (PMC5812652; doi:10.1371/journal.ppat.1006847)
Supplement: S1 Table — (XLSX) [file ppat.1006847.s011.xlsx]

## Sheet: Upregulated_core
gene_id	gene_name	N sig	Functional categories	log2FC.M.luteus.12hr	FDR.M.luteus.12hr	log2FC.E.coli.12hr	FDR.E.coli.12hr	log2FC.S.mar.type.12hr	FDR.S.mar.type.12hr	log2FC.Ecc15.12hr	FDR.Ecc15.12hr	log2FC.P.rett.live.12hr	FDR.P.rett.live.12hr	log2FC.E.fae.live.12hr	FDR.E.fae.live.12hr	log2FC.S.aureus.12hr	FDR.S.aureus.12hr	log2FC.P.sneebia.12hr	FDR.P.sneebia.12hr	log2FC.S.mar.Db11.12hr	FDR.S.mar.Db11.12hr	log2FC.P.ento.12hr	FDR.P.ento.12hr
FBgn0004396	CrebA	10	Signaling, Stress response, Metabolism, Secretion	1.14429	1.16476e-10	0.903879	7.46251e-06	0.917371	1.35733e-06	0.686095	0.00210029	1.56202	1.72983e-21	1.23537	1.35814e-12	2.01339	6.7595e-27	0.815584	3.63896e-05	1.27022	4.75759e-12	1.54364	4.00255e-21
FBgn0019925	Surf4	10	Stress response, Secretion, Translation control	0.752406	0.000131488	0.794758	8.20667e-05	0.692412	0.00110261	0.564438	0.03576	0.821145	1.24005e-05	0.805759	2.81815e-05	0.937992	5.61416e-07	0.571717	0.0470167	0.73756	0.000414837	0.833253	1.52824e-05
FBgn0020414	Idgf3	10	Stress response, Metabolism, Wound healing	0.95817	9.97691e-09	0.701349	4.79766e-05	0.841243	2.08263e-07	0.520608	0.0204753	0.975423	2.51494e-10	0.546107	0.00450663	1.05343	6.50229e-09	0.557341	0.0119979	0.94778	4.07629e-09	1.33235	3.04337e-16
FBgn0028396	TotA	10	Antimicrobial response, Stress response	3.43333	3.80724e-15	5.41215	1.36418e-51	4.18099	8.54964e-26	3.6184	3.6045e-17	4.50765	9.0455e-41	1.93941	2.11514e-05	3.16094	6.97336e-11	3.10066	8.11485e-15	4.16276	1.98155e-39	4.41457	6.72262e-32
FBgn0031701	TotM	10	Antimicrobial response, Stress response	3.92367	4.09713e-17	6.50723	8.47266e-57	5.37514	1.32798e-32	4.06136	4.4955e-19	5.88352	2.52615e-71	2.539	1.24877e-08	3.87734	3.29656e-12	3.72594	8.11485e-15	4.9697	4.76355e-55	5.86039	7.45319e-44
FBgn0032810	CG13077	10	Stress response, Metabolism, Metal ion homeostasis, Cell redox	2.5868	2.84371e-69	2.51771	5.49636e-71	2.32132	2.72819e-49	1.96103	1.0354e-37	3.60051	4.84018e-141	2.47326	1.05891e-68	2.72412	1.37263e-72	2.4235	9.87537e-65	2.99178	1.04387e-66	3.65178	1.28937e-87
FBgn0033153	Gadd45	10	Signaling, Stress response, Cell cycle control, Tissue repair	1.40845	2.609e-10	1.15884	2.44261e-06	1.23532	3.68927e-05	0.850212	0.0017927	1.82692	1.15142e-18	1.43808	1.99431e-08	2.75166	1.66268e-39	1.31978	1.86736e-08	1.66091	2.90613e-11	2.74517	1.21512e-26
FBgn0034259	P32	10	Signaling, Stress response, Neuron-related, Tissue repair	1.09241	1.96019e-08	1.68454	1.81603e-21	2.11136	1.14088e-33	1.44959	4.67404e-16	2.95707	1.32508e-64	0.814067	0.000405408	1.47109	8.76608e-15	1.77246	3.1975e-16	2.28055	5.3373e-32	3.45762	6.20546e-59
FBgn0037724	Fst	10	Signaling, Stress response, Tissue repair	4.10493	3.47302e-41	2.68602	2.90582e-15	2.84649	2.62507e-17	1.32552	0.000846057	2.00867	3.17916e-10	3.02269	2.47446e-19	4.63245	1.57799e-48	2.18247	8.67752e-13	2.32638	1.7524e-13	2.44382	1.11704e-15
FBgn0038465	Irc	10	Stress response, Metabolism	1.89818	7.86651e-40	1.18812	1.89122e-16	1.29799	2.28815e-20	0.78282	1.6203e-06	1.64079	2.60241e-32	1.98733	5.51862e-50	2.74425	9.21208e-90	1.05204	1.07854e-11	1.20379	4.85688e-15	1.80702	4.41127e-33
FBgn0039562	Gp93	10	Signaling, Stress response, Metabolism, Translation control	1.15141	8.45982e-08	0.88646	0.000207579	0.957939	0.000171333	0.762263	0.00776501	1.18187	4.4163e-09	1.21321	7.23898e-09	1.50264	3.08143e-13	0.710747	0.0217751	0.740568	0.00499159	0.848655	0.00045669
FBgn0039666	Diedel	10	Signaling, Antimicrobial response, Stress response	3.76268	8.08164e-15	7.29071	8.72384e-33	6.10209	8.40329e-21	3.83726	1.81492e-09	6.2642	2.1391e-37	2.67341	2.62778e-05	3.69587	2.9322e-09	4.3441	3.98411e-07	4.905	5.04886e-29	6.53595	1.84363e-18
FBgn0044812	TotC	10	Antimicrobial response, Stress response	3.7069	6.14718e-09	6.02542	6.20134e-32	4.73372	4.32739e-18	4.14829	1.74993e-13	5.21655	1.99479e-23	1.94168	0.00534771	3.37768	8.95823e-07	3.5193	6.66653e-10	4.9543	7.30361e-26	4.84908	6.55962e-18
FBgn0047135	CG32276	10	Signaling, Stress response, Metabolism, Secretion, Translation control	0.774731	0.000471656	0.856176	7.55972e-05	0.736103	0.00158579	0.61557	0.0252481	0.835803	5.31658e-05	0.87196	2.62778e-05	0.899324	1.62046e-05	0.614962	0.03616	0.796136	0.000383989	0.915578	1.02566e-05
FBgn0261560	Thor	10	Stress response, Metabolism, Cell growth regulation, Translation control	0.842185	0.000100926	0.618589	0.00530636	0.692768	7.23817e-05	0.49137	0.0402352	1.16722	2.26578e-10	0.787165	7.44411e-06	1.61454	1.15128e-27	0.889517	9.31806e-06	1.55078	1.5744e-12	1.2776	3.66058e-17
FBgn0000276	CecA1	10	Antimicrobial response	0.785597	0.00933889	1.65484	8.56857e-09	2.95097	1.72734e-68	1.51097	1.55414e-17	5.20049	8.08977e-208	0.805584	0.000508588	3.28373	7.5454e-30	2.90091	1.88926e-61	4.14313	8.97013e-44	5.51212	1.34565e-180
FBgn0000277	CecA2	10	Antimicrobial response	2.9003	3.10114e-21	3.82969	6.66924e-32	5.05915	9.06944e-80	3.67662	2.06666e-44	7.23667	2.92998e-146	2.77015	3.17115e-22	5.51068	2.54526e-62	5.00562	2.27396e-74	6.25931	2.38162e-64	7.46844	1.61896e-125
FBgn0000278	CecB	10	Antimicrobial response	3.13963	0.0010021	3.85508	5.26332e-07	4.9511	1.2794e-14	3.73826	2.86614e-06	8.60449	2.1459e-56	2.75274	0.00544574	6.18776	1.20459e-21	5.87828	4.61799e-24	8.02753	4.66266e-20	8.80134	1.0183e-61
FBgn0002930	nec	10	Antimicrobial response	1.60773	1.37205e-31	0.668288	6.70607e-05	0.433667	0.0419103	0.44391	0.0605073	0.312519	0.194316	1.83494	4.16088e-44	2.66574	3.60164e-87	0.522512	0.0163871	0.675125	0.000123705	0.570655	0.00111674
FBgn0004240	Dpt	10	Antimicrobial response	5.52497	6.93259e-25	7.0905	3.22072e-42	7.42702	1.39517e-45	6.84979	1.20651e-39	7.86382	1.48611e-49	4.356	3.19815e-17	4.33214	4.3732e-18	6.71397	1.00039e-37	7.38467	1.7058e-44	8.22855	1.98509e-52
FBgn0010381	Drs	10	Antimicrobial response	5.77078	1.1294e-204	4.75648	2.86199e-108	4.67795	2.56608e-143	3.93256	1.73168e-92	4.86237	3.94675e-139	5.36979	2.90201e-161	5.97964	1.09166e-170	3.91948	2.05766e-64	4.23303	2.20176e-88	5.41041	2.55215e-110
FBgn0010385	Def	10	Antimicrobial response	3.16435	1.47387e-12	3.69771	1.199e-22	4.19228	2.75369e-31	3.49829	7.87053e-21	6.25462	1.83871e-57	1.50161	0.00689181	2.29027	8.03117e-07	2.63639	1.21019e-11	4.20758	6.45184e-27	7.27561	9.78531e-58
FBgn0010388	Dro	10	Antimicrobial response	6.42315	9.6634e-40	6.54184	8.0647e-41	6.69045	2.12082e-42	6.4695	3.76608e-40	7.00272	6.57278e-46	5.45245	3.12362e-28	5.9505	4.12511e-33	6.31115	3.24921e-37	6.67082	2.0257e-41	7.61841	1.42182e-51
FBgn0012042	AttA	10	Antimicrobial response	5.14019	7.21658e-21	5.39428	1.13211e-22	6.18039	2.27576e-29	4.73781	2.44655e-18	7.06268	4.65149e-36	4.27805	1.65085e-14	5.87124	1.38563e-25	5.72038	2.63977e-25	6.23407	3.74109e-29	7.46327	2.14837e-38
FBgn0014018	Rel	10	Antimicrobial response	0.886781	1.07177e-07	0.66501	0.000321439	1.28769	5.58098e-19	0.543707	0.00908588	2.89749	5.3324e-84	0.908684	3.65164e-09	2.16504	4.98689e-43	1.25784	1.78258e-13	2.18264	3.83489e-26	3.14932	1.49504e-87
FBgn0014865	Mtk	10	Antimicrobial response	6.01539	3.66231e-36	6.41656	2.84221e-40	6.56228	5.60693e-42	6.21291	1.7046e-38	6.79532	1.06574e-44	5.51228	4.4453e-31	6.02592	1.08817e-35	6.10366	2.85544e-36	6.38028	6.34965e-40	7.13524	9.917e-48
FBgn0015221	Fer2LCH	10	Signaling, Metal ion homeostasis	0.677783	6.30104e-05	0.791797	1.70793e-06	0.744481	2.47335e-05	0.572158	0.0030321	0.861051	4.15464e-08	0.918427	1.11986e-09	0.987813	3.28185e-10	0.733654	5.07127e-05	0.969261	3.71694e-09	0.971004	4.18495e-10
FBgn0022355	Tsf1	10	Signaling, Metal ion homeostasis	0.558822	0.117197	0.522422	0.112955	0.367915	0.388845	0.701094	0.0110818	0.759446	0.00156449	0.930024	6.8566e-05	0.65701	0.0151375	0.912413	0.00022175	0.857491	0.000349315	0.769437	0.00280727
FBgn0025583	IM2	10	Antimicrobial response	3.67637	4.48082e-82	2.1141	3.43449e-20	1.64593	6.23496e-15	1.10957	7.75288e-05	0.385379	0.33905	3.63515	2.05938e-81	3.98806	2.86741e-87	1.89255	1.46673e-17	1.47992	9.44457e-10	1.27589	4.22443e-08
FBgn0027584	CG4757	10	Metabolism	4.49816	1.13021e-108	2.09335	4.26768e-25	1.58639	5.11691e-20	1.91819	1.40654e-30	1.82519	4.44984e-22	4.58055	3.2477e-182	5.10504	3.65628e-164	2.44502	3.37023e-44	1.85282	6.65506e-26	2.10074	1.28469e-35
FBgn0027929	NimB1	10	Antimicrobial response	2.33985	8.81513e-13	1.70282	0.000142602	1.96504	1.28048e-06	1.46788	0.00248756	1.6596	0.000555094	2.22615	1.92339e-11	2.53955	1.05188e-09	1.63254	0.000292199	1.64692	0.000206399	1.81565	6.45659e-06
FBgn0030310	PGRP-SA	10	Antimicrobial response	1.55141	2.51838e-15	1.91674	7.55071e-26	2.15296	2.34651e-38	1.37155	2.74315e-16	2.27082	3.55546e-50	0.989352	2.40818e-06	1.68703	3.4769e-22	1.3734	2.77856e-13	1.83081	5.03002e-27	3.04172	8.7172e-59
FBgn0031560	CG16713	10	Signaling	1.50817	3.95441e-16	0.784873	0.000491844	0.618415	0.0195169	0.24119	0.748737	0.321297	0.346334	1.3693	3.20288e-13	2.07613	4.2081e-32	0.763097	0.00233339	0.782602	0.00193192	1.17563	2.65501e-06
FBgn0031561	CG16712	10	Signaling	1.58569	1.75131e-13	1.23657	3.31782e-08	1.31181	1.93045e-09	0.812555	0.00286858	1.2339	1.61338e-08	1.42631	1.43764e-11	1.94379	2.47813e-21	1.10848	3.33251e-06	1.05806	1.55392e-05	1.68142	7.74457e-13
FBgn0032322	CG16743	10	Unknown	1.47918	3.79156e-06	1.51213	3.1406e-06	1.05933	0.00714296	1.16091	0.0022879	0.846847	0.0447677	1.40756	2.6733e-05	1.23477	0.000266703	1.12376	0.00639051	1.17115	0.00101359	1.17283	0.000947664
FBgn0032638	SPH93	10	Signaling, Metabolism, Protease activity	7.40029	3.58618e-105	4.68469	4.74159e-12	3.10424	6.04683e-07	3.39974	2.64288e-06	3.52187	5.97401e-11	7.76664	1.8584e-202	8.83999	2.20653e-182	3.39446	8.55215e-06	3.11559	6.13613e-06	5.09566	6.63823e-22
FBgn0032639	CG18563	10	Metabolism, Protease activity	5.37104	1.53211e-31	2.86588	4.65875e-05	2.47984	0.00260665	2.09832	0.0380359	3.0728	2.03087e-06	5.3509	1.77542e-54	6.17806	2.70339e-59	2.99169	0.000302672	2.34797	0.00267294	3.96398	3.06666e-12
FBgn0033250	CG14762	10	Signaling, Neuron-related	1.66856	2.51495e-28	1.02789	5.79496e-09	0.921277	6.66838e-09	0.757391	5.01775e-06	0.995242	1.877e-07	1.59415	2.8528e-27	1.55145	2.83613e-23	1.15283	1.32584e-08	1.12849	1.5744e-12	1.35149	1.85163e-20
FBgn0034328	IM23	10	Antimicrobial response	5.83134	7.54087e-128	3.37388	5.0899e-44	2.84323	1.39684e-37	2.52245	8.80522e-18	2.0106	5.88134e-19	5.51626	1.55391e-135	6.14746	6.03918e-146	2.78545	7.96489e-23	2.76007	8.95962e-21	3.08021	6.81926e-27
FBgn0034329	IM1	10	Antimicrobial response	5.15322	4.86001e-113	3.336	1.02068e-33	2.72803	1.82374e-32	2.23358	2.30693e-19	1.87082	4.64768e-15	4.94222	6.8586e-110	5.33824	4.85993e-112	2.56264	7.81652e-25	2.36399	3.95316e-20	2.78124	1.62628e-29
FBgn0034407	DptB	10	Antimicrobial response	5.43577	1.79836e-22	6.27514	2.33251e-30	6.69777	3.29049e-33	5.90379	3.52931e-27	6.8736	3.29763e-35	4.26363	9.9387e-15	5.22282	1.08894e-19	6.28712	1.45549e-29	6.29561	1.30518e-30	7.10406	6.45847e-36
FBgn0034511	GNBP-like3	10	Antimicrobial response	4.59047	5.44771e-160	3.23926	2.37785e-64	3.15786	2.35326e-75	2.24978	1.41983e-27	2.85151	1.05389e-61	4.16558	1.35411e-106	4.77528	6.19643e-150	2.55246	2.49932e-33	2.96491	8.99335e-58	3.65131	2.89556e-56
FBgn0034512	CG18067	10	Reproduction	3.23341	2.12231e-123	1.53907	6.29232e-24	1.34267	1.44784e-20	1.04161	1.08932e-11	0.967463	1.40841e-09	3.15154	1.99386e-127	3.5864	1.02282e-137	1.49509	1.39448e-23	1.32698	4.40031e-19	1.49267	6.0347e-26
FBgn0034741	CG4269	10	Cell growth regulation	1.75776	3.18806e-08	0.879258	0.0423939	1.66203	1.67207e-09	1.15692	0.00139398	2.70863	2.52338e-26	0.907166	0.014072	2.18252	4.98356e-17	1.4293	6.86385e-07	1.88503	1.02994e-12	3.11783	4.5653e-25
FBgn0035022	CG11413	10	Unknown	1.39794	9.12148e-06	1.79123	3.14554e-07	2.16674	7.68401e-16	1.43598	0.00148749	2.67374	9.88156e-17	1.80289	3.69861e-05	3.17641	1.42941e-15	2.38505	2.68883e-09	1.92313	3.02734e-08	2.05185	2.47666e-10
FBgn0035176	CG13905	10	Unknown	3.21165	1.44587e-39	2.39386	1.96719e-26	2.60384	2.10503e-39	1.28807	1.68491e-08	1.37683	9.878e-09	2.79376	4.26229e-19	3.3719	3.36255e-51	2.40578	2.70029e-29	2.74437	1.78851e-33	2.70493	1.56169e-37
FBgn0035343	CG16762	10	Unknown	2.1815	7.2841e-22	1.32513	2.47569e-16	2.12304	1.84558e-20	1.36379	1.97893e-18	0.960765	4.40389e-08	1.43674	1.58171e-20	0.638244	0.00143913	1.73526	2.63569e-21	1.54086	5.77568e-23	1.90124	3.20512e-17
FBgn0035806	PGRP-SD	10	Antimicrobial response	2.82788	1.86181e-21	3.09533	1.96296e-26	3.52658	1.07224e-34	3.05614	5.35597e-26	4.28328	4.45517e-51	2.05069	2.99923e-10	2.6175	1.31189e-13	3.26323	4.76039e-29	3.46418	3.28e-33	4.83014	6.04176e-51
FBgn0037108	CG11306	10	Neuron-related, Tissue repair	0.709904	1.88036e-05	0.771159	0.000162206	0.69108	6.89596e-05	0.558288	0.0108877	0.613487	0.000574675	0.698508	4.35953e-05	0.667801	0.000197993	0.585348	0.0164832	0.696018	0.000225556	0.871138	8.29144e-08
FBgn0037396	CG11459	10	Metabolism, Protease activity	4.65806	2.44681e-81	3.881	2.22795e-26	2.85703	4.14215e-15	2.83925	1.21459e-14	2.40837	2.93122e-10	4.57789	6.21081e-83	5.78441	3.06516e-135	1.62398	0.00545393	2.63129	2.50398e-16	2.36142	2.89073e-07
FBgn0038214	CG9616	10	Signaling	3.74764	2.19151e-10	3.62372	2.44261e-06	4.27606	1.95241e-16	1.86544	0.340963	4.74516	5.03269e-17	3.60575	1.42871e-09	5.17766	8.63321e-29	2.59381	0.0138052	3.30882	4.71217e-07	5.48109	2.81578e-24
FBgn0038250	CG3505	10	Metabolism, Protease activity	0.850265	6.15329e-07	0.847408	1.38285e-05	0.998625	2.33591e-09	0.461838	0.0936987	1.77896	6.12506e-34	1.1954	4.31321e-15	1.62993	7.04219e-27	0.802083	2.56558e-05	0.869862	1.2259e-05	1.87568	1.16231e-22
FBgn0038299	Spn88Eb	10	Signaling, Metabolism, Protease activity	2.29698	5.29782e-54	1.62995	1.45333e-21	1.82922	3.3224e-38	0.825903	0.000173416	2.5945	2.90941e-74	2.64386	3.08545e-80	3.74429	5.35435e-133	1.66268	1.84966e-21	2.20471	8.38468e-26	2.93201	7.19677e-66
FBgn0039564	CG5527	10	Signaling, Metabolism, Protease activity	1.78713	7.29722e-11	1.25784	0.000175355	1.37146	1.39244e-05	1.12641	0.00179188	1.57242	4.01149e-08	1.93851	3.85388e-13	2.37783	8.52571e-20	1.20684	0.00157854	1.32701	4.41823e-05	1.45909	8.52867e-07
FBgn0039798	CG11313	10	Signaling, Metabolism, Protease activity	1.38575	2.34858e-15	1.18868	4.69584e-11	0.975002	6.02567e-09	1.32016	3.39943e-17	1.19355	1.29093e-13	1.29079	1.55001e-14	1.31529	1.1513e-07	0.869521	1.85091e-05	1.23734	4.12909e-14	1.79309	2.519e-22
FBgn0040340	TRAM	10	Signaling, Metabolism, Secretion	1.19499	1.36187e-17	0.82756	2.23237e-05	0.967763	5.14732e-11	0.642809	0.000111065	1.02928	4.89545e-12	0.918239	1.35496e-09	1.42772	1.04971e-16	0.61859	0.00386365	0.755073	0.00045952	1.21274	2.30411e-13
FBgn0040653	IM4	10	Antimicrobial response	3.0871	8.2087e-78	1.91716	2.38073e-21	1.63513	1.05195e-20	1.38451	5.76148e-14	1.01322	9.60021e-07	3.11041	3.10136e-75	3.26633	7.906e-72	1.5916	6.53254e-16	1.41645	1.97278e-13	1.29687	9.09583e-13
FBgn0040734	CG15065	10	Unknown	3.42125	4.35618e-68	1.64077	1.87782e-11	1.24019	1.9852e-08	1.02022	6.55513e-05	0.718145	0.0085499	3.29848	1.44852e-70	3.69527	1.79826e-74	1.50405	1.4219e-11	1.07338	0.000213506	1.13729	6.94912e-07
FBgn0040736	IM3	10	Antimicrobial response	4.00199	1.01833e-132	2.36599	2.46883e-32	1.9263	2.5188e-29	1.36814	6.03875e-09	0.726573	0.000904651	3.94644	1.22536e-124	4.39131	4.12965e-136	2.02589	8.06658e-24	1.6306	2.24267e-14	1.66571	2.11629e-17
FBgn0041182	Tep2	10	Antimicrobial response	2.33692	3.39208e-25	2.53007	4.58551e-46	2.42307	9.09192e-37	1.36151	1.91077e-10	2.15949	5.41774e-33	1.64675	2.9163e-18	2.40106	2.62406e-39	1.21452	4.68712e-07	1.59342	3.00181e-18	2.39555	5.60853e-35
FBgn0041579	AttC	10	Antimicrobial response	4.70754	1.36905e-24	5.85785	8.30041e-41	6.51612	3.92312e-52	5.43708	7.75777e-39	7.01437	2.13594e-59	3.7268	9.08301e-18	4.83227	1.6201e-26	6.12841	5.18864e-46	6.53939	2.62733e-51	7.35397	1.84161e-62
FBgn0041581	AttB	10	Antimicrobial response	5.00516	5.3422e-26	5.72594	4.70549e-35	6.66112	1.6267e-48	5.14827	1.35207e-31	7.88719	2.24495e-63	4.02459	3.68208e-17	5.93583	1.57986e-34	6.27304	2.73511e-43	7.11859	1.92475e-48	8.20586	1.09801e-61
FBgn0043575	PGRP-SC2	10	Antimicrobial response	2.03401	4.9057e-19	2.99136	1.45495e-42	3.22053	3.88971e-50	2.8738	7.42624e-43	4.55984	1.96958e-97	1.40722	1.24912e-08	2.19721	4.60218e-19	2.36364	7.18305e-25	3.31457	2.52521e-37	5.10941	4.2982e-84
FBgn0043578	PGRP-SB1	10	Antimicrobial response	2.51403	6.93614e-31	3.67199	5.49882e-62	4.14038	3.12128e-86	3.81918	5.35523e-74	4.83894	4.76034e-114	2.2376	1.13314e-23	2.80368	1.84149e-33	4.19249	1.61532e-81	4.58775	4.43761e-95	4.96475	3.78599e-114
FBgn0050026	CG30026	10	Unknown	2.41223	5.27249e-60	1.42276	4.1639e-21	1.35485	1.36586e-18	0.568584	0.0188482	1.73698	3.37501e-32	2.17163	5.74574e-46	3.05259	3.01727e-86	1.14063	1.40826e-10	1.53097	2.82216e-22	2.05631	1.92948e-31
FBgn0052023	CG32023	10	Unknown	1.35361	8.19772e-07	1.27288	1.44229e-05	1.47432	2.33357e-08	1.06637	0.000760017	1.25877	3.39918e-06	1.16842	7.28479e-05	1.05317	0.00195753	1.33379	1.43882e-05	1.17315	4.55067e-05	1.34784	6.37481e-07
FBgn0054003	NimB3	10	Antimicrobial response	2.31093	1.61541e-18	1.45107	4.57123e-06	1.18399	0.000164999	1.09433	0.00358157	0.919947	0.00588224	1.91543	4.29767e-13	2.37425	1.38124e-17	1.04309	0.00459205	1.02814	0.00452856	1.74812	2.33017e-07
FBgn0054054	CG34054	10	Unknown	3.40962	1.44637e-76	2.70525	8.61824e-26	2.73489	7.52119e-37	1.81228	1.9234e-14	3.99727	4.71978e-95	3.19164	2.76589e-58	3.95652	1.34212e-107	2.67362	5.61423e-32	3.1708	1.00032e-34	4.30225	7.94828e-82
FBgn0067905	IM14	10	Antimicrobial response	3.60448	1.20076e-95	2.5327	8.96918e-37	2.21922	1.32798e-32	1.59069	2.53643e-14	1.05048	1.91546e-06	3.80711	8.14535e-103	3.85254	5.53231e-98	2.15702	2.71795e-31	1.7567	5.22763e-18	1.82361	4.17607e-21
FBgn0260474	CG30002	10	Signaling, Metabolism	1.81973	1.20516e-29	1.39278	1.85892e-14	1.13097	3.8155e-13	1.17411	1.54252e-13	0.813182	4.35696e-05	1.8209	2.00764e-31	1.57496	6.94558e-21	1.02377	1.04991e-08	0.90778	2.06097e-06	0.683954	0.000241581
FBgn0261989	CG42807	10	Unknown	1.02945	0.00241152	1.02654	0.00577536	1.33418	6.68095e-06	0.93644	0.0151363	1.71897	5.99685e-10	0.807685	0.0312462	1.15092	0.000509662	1.25072	0.000129531	1.0792	0.000970943	2.33747	1.02512e-16
FBgn0262838	CG43202	10	Antimicrobial response (putative AMP)	4.39932	4.98872e-129	3.12306	2.9056e-49	3.05709	5.77586e-50	1.71311	1.53044e-15	3.28241	2.65605e-60	4.6448	5.19629e-134	5.63452	1.23662e-148	2.53613	8.20907e-43	3.02827	1.50119e-64	4.15838	7.4891e-83
FBgn0262881	CG43236	10	Antimicrobial response (putative AMP)	3.89651	3.47774e-23	4.63365	9.73196e-34	5.30721	1.67345e-47	4.4992	1.79952e-35	6.61711	8.17392e-70	3.7235	1.48013e-23	5.10998	3.96933e-38	5.2398	1.83966e-44	5.90029	1.42945e-52	6.7143	2.81756e-70
FBgn0264541	CG43920	10	Antimicrobial response (putative AMP)	5.12618	7.06855e-22	7.23949	4.58551e-46	7.82491	6.45639e-53	7.21211	2.94053e-46	9.21117	9.19245e-67	3.7683	9.29034e-13	3.50333	3.1485e-11	7.0114	1.14738e-40	8.05516	2.11267e-53	9.61499	1.572e-64
FBgn0264979	CG4267	10	Metabolism	0.85889	8.36505e-05	0.873091	0.000307409	1.28083	8.86302e-12	0.645923	0.0279973	2.65507	7.52714e-63	0.80431	0.000272632	1.79947	2.74545e-19	1.19747	5.61603e-08	1.77358	1.42144e-15	2.92101	8.03005e-41
FBgn0265048	cv-d	10	Signaling, Metabolism	0.807627	1.70616e-06	0.870139	1.07223e-07	0.747444	2.91223e-05	0.68645	0.00020648	0.822077	2.16041e-06	1.08627	2.44199e-11	1.13658	1.12476e-10	0.674904	0.000954067	0.892426	1.58051e-07	0.848878	5.79227e-07
FBgn0265577	CR44404	10	Unknown	6.12009	1.03634e-25	7.44615	1.67687e-35	7.95006	2.76374e-39	6.93084	2.17075e-32	9.1212	6.51075e-49	6.21552	1.08074e-25	7.16977	1.51333e-33	7.46929	1.08345e-33	8.32188	1.91318e-39	9.54247	1.20579e-51
FBgn0266405	CR45045	10	Unknown	5.70045	2.14492e-33	6.97769	2.9056e-49	7.37885	3.04827e-54	6.92185	6.37034e-48	8.12009	2.02475e-62	4.68612	5.36069e-23	4.9354	1.94883e-25	6.83054	1.38735e-46	7.38538	1.07988e-53	8.52743	5.20268e-64
FBgn0010638	Sec61beta	9	Signaling, Stress response, Metabolism, Secretion, Neuron-related, Translation control	0.805243	1.412e-05	0.880434	1.57435e-06	0.871377	1.9292e-06	0.520836	0.0413421	0.789778	1.38571e-05	0.869381	9.84961e-07	0.939764	2.91968e-07	0.525953	0.0616485	0.848746	6.14829e-06	0.958844	5.40884e-08
FBgn0014002	Pdi	9	Signaling, Stress response, Secretion, Cell redox	0.65027	0.00129067	0.617361	0.0045441	0.587271	0.00859767	0.487642	0.08024	0.491382	0.0260862	0.783482	1.96527e-05	0.66408	0.00154426	0.618124	0.0134585	0.696283	0.00130493	0.66674	0.00481837
FBgn0025678	CaBP1	9	Signaling, Stress response, Cell redox	0.660898	0.000294825	0.519902	0.0398084	0.4976	0.0389062	0.398457	0.175662	0.483938	0.0172733	0.705622	0.000109472	0.941442	4.5086e-08	0.673431	0.00120207	0.640985	0.000738699	0.530767	0.0213146
FBgn0033129	Tsp42Eh	9	Signaling, Stress response, Tissue repair	0.961877	0.0509358	1.20914	0.000775662	1.42894	2.06124e-06	1.23082	0.000423225	1.53401	8.35504e-08	1.58143	2.56573e-08	1.51677	1.31126e-05	1.13937	0.00187078	1.53641	4.01298e-06	1.54207	3.79911e-08
FBgn0036157	CG7560	9	Stress response, Metabolism, Cell redox	0.645305	0.0262784	0.670396	0.0234332	0.5896	0.0447981	0.75143	0.00372571	0.805518	0.00106154	0.731774	0.00387166	-0.0433267	0.993906	0.774311	0.00639595	0.835128	0.00052045	1.19314	5.10441e-09
FBgn0040285	Scamp	9	Signaling, Stress response, Metabolism, Neuron-related, Translation control	0.345522	0.145408	0.476737	0.027844	0.40958	0.0844096	0.387834	0.14956	0.776522	1.73168e-06	0.477838	0.0117762	0.761238	2.69417e-06	0.608222	0.00943878	0.766563	0.000658877	1.05956	9.09056e-11
FBgn0044810	TotX	9	Antimicrobial response, Stress response	0.818542	0.153941	3.49193	8.21856e-40	2.05925	2.56058e-09	2.29106	2.08662e-13	2.56253	3.08081e-19	-0.263566	0.706896	-0.461584	0.559414	1.29553	1.81566e-05	2.31412	1.21209e-32	2.54157	3.33357e-13
FBgn0052190	NUCB1	9	Signaling, Stress response, Metabolism, Secretion, Translation control	0.682561	0.00125755	0.66677	0.00338105	0.667278	0.00243652	0.590163	0.0209879	1.00266	6.92446e-08	0.536185	0.0241031	0.676322	0.00142758	0.507338	0.112993	0.921423	3.4418e-06	1.44697	4.12877e-16
FBgn0003961	Uro	9	Metabolism	1.5214	0.00012427	1.43219	0.0015342	1.44175	0.000563366	0.969378	0.125092	1.01727	0.0279133	1.43747	0.000459016	2.33855	3.13074e-10	1.1646	0.0322905	1.95144	5.80738e-07	2.01034	1.81965e-08
FBgn0023129	aay	9	Metabolism, Neuron-related	0.887624	0.000151973	0.729418	0.00230344	0.928451	8.48386e-06	0.328109	0.542724	1.0629	7.84843e-08	0.297494	0.432612	0.849271	0.000141519	0.850364	0.000391237	1.42281	1.49783e-10	1.66454	1.33502e-14
FBgn0027095	Manf	9	Stress response, Metabolism, Neuron-related	0.653544	0.00183169	0.621779	0.00770734	0.622929	0.00777912	0.581425	0.0313401	0.684849	0.000755549	0.817293	1.71797e-05	0.868196	5.72958e-06	0.51622	0.0791904	0.684164	0.00126314	0.68163	0.00112816
FBgn0030041	CG12116	9	Metabolism, Neuron-related	1.30562	4.14508e-06	1.22999	0.000198503	1.49366	1.88757e-08	0.650146	0.181837	1.99195	3.64343e-16	1.2657	3.0154e-06	2.05678	3.3098e-16	1.12644	0.00187078	2.76852	4.53877e-21	2.10447	2.00222e-17
FBgn0031937	CG13795	9	Neuron-related	0.822171	0.000119028	0.404547	0.310846	0.56518	0.0800673	0.335837	0.522297	1.25877	3.3605e-12	0.728767	0.00347325	0.967883	1.72776e-06	0.78846	0.00253544	0.875738	2.41099e-05	1.46172	9.57771e-12
FBgn0032773	fon	9	Antimicrobial response	1.46496	2.51838e-15	1.10621	4.14018e-08	0.844524	0.000166368	0.852298	0.000197879	-0.156056	0.798342	1.47106	1.28745e-15	1.24902	1.3796e-09	0.881356	0.000313219	0.66368	0.0285672	0.308432	0.421131
FBgn0034761	CG4250	9	Signaling	1.87792	3.80677e-31	0.958542	1.43069e-05	0.846052	2.3363e-05	0.736428	0.00106609	0.676032	0.00109252	2.01159	3.82358e-36	2.2252	3.90012e-39	0.810646	0.000226816	0.465337	0.11158	0.756741	0.000230227
FBgn0035976	PGRP-LC	9	Antimicrobial response	0.390973	0.189524	0.79337	3.43082e-05	1.00045	4.25434e-09	0.601078	0.00538867	2.15365	5.64405e-39	0.297314	0.333518	0.33651	0.213941	1.03552	2.29315e-07	1.35308	3.14938e-10	2.43471	1.98101e-52
FBgn0037906	PGRP-LB	9	Antimicrobial response, Metabolism	0.476341	0.216127	1.48185	1.31666e-08	2.09756	1.67064e-27	1.01706	8.83655e-06	3.97698	6.32623e-95	0.321969	0.517125	1.28118	1.01593e-07	2.16341	1.007e-29	3.00592	5.71332e-27	3.8906	6.81512e-99
FBgn0038829	CG17271	9	Signaling, Reproduction	0.61405	0.00133152	0.751198	4.79766e-05	0.684454	0.000419713	0.557132	0.0129981	0.768926	9.22712e-06	0.798819	3.91885e-06	0.798357	6.20068e-06	0.501532	0.0630775	0.748904	4.91186e-05	0.768113	1.83242e-05
FBgn0039022	CG4725	9	Metabolism, Protease activity	1.38106	2.14356e-07	1.45993	3.7484e-07	1.30041	7.55094e-06	0.996519	0.00366897	0.666235	0.168922	0.869932	0.0122752	0.283524	0.768957	1.00552	0.00400062	0.778815	0.0422716	0.814859	0.0222184
FBgn0039023	CG4723	9	Metabolism, Protease activity	1.11372	7.6401e-06	1.22494	4.24493e-05	1.21205	2.65838e-07	0.849951	0.00137958	0.751842	0.0155876	0.833084	0.000724651	0.284659	0.591623	0.825602	0.0418857	0.879903	0.00146501	1.30276	2.18391e-08
FBgn0040503	CG7763	9	Signaling	1.53135	0.0973491	2.22453	0.0032365	2.01395	0.00790673	2.53193	9.41101e-05	2.49829	2.20131e-05	1.99591	0.00419738	2.68283	3.08913e-05	1.35114	0.427028	3.15803	3.03885e-10	3.97074	1.17702e-14
FBgn0040582	CG5791	9	Unknown	3.34261	8.20763e-53	1.60381	1.12873e-07	1.11032	4.74176e-05	1.29	7.01505e-06	0.471388	0.253102	3.09804	6.58727e-50	2.98547	8.27119e-44	1.80039	9.49285e-14	1.05365	0.000261384	0.562869	0.0900353
FBgn0051092	LpR2	9	Signaling, Metabolism, Neuron-related	1.06122	1.39411e-07	1.24197	1.27321e-09	0.896749	3.3853e-05	0.858315	0.000107747	1.00663	4.81251e-07	0.594277	0.0187736	0.378914	0.269768	0.820373	0.000931824	0.947142	8.69233e-05	1.43333	7.59062e-11
FBgn0085455	CG34426	9	Metabolism	0.95678	0.000711743	0.594967	0.169675	1.00285	0.000283628	0.56006	0.291988	0.665103	0.0406818	0.704902	0.0407751	0.753547	0.0296153	0.671253	0.162521	0.848676	0.00631582	0.952988	0.000378193
FBgn0260632	dl	9	Antimicrobial response, Metabolism	0.624684	0.00298013	0.60792	0.00883018	0.597823	0.00669696	0.385377	0.288355	0.652233	0.000561536	0.594948	0.00282459	0.720215	0.000133857	0.550415	0.0295346	0.587192	0.0107068	1.07126	1.2247e-08
FBgn0260746	Ect3	9	Signaling, Metabolism	0.0388524	0.997222	0.93898	4.71921e-06	1.71024	2.9556e-24	1.54392	8.89424e-20	4.08569	4.61059e-132	0.148224	0.829714	0.0155622	1	2.0034	2.81666e-26	3.01301	1.36585e-28	3.86532	5.9022e-121
FBgn0262481	CG43071	9	Antimicrobial response (putative AMP)	1.03115	4.88833e-08	1.45032	6.64392e-17	1.74819	9.29805e-24	1.33456	2.84742e-13	1.94166	2.19809e-28	0.533278	0.0487733	0.50739	0.0755617	1.79123	7.24606e-19	1.51175	2.43584e-16	2.43912	1.06877e-39
FBgn0025700	CG5885	8	Signaling, Stress response, Metabolism, Secretion, Translation control	0.702729	0.000179612	0.772159	0.000192132	0.859555	4.66241e-06	0.461893	0.109829	0.888622	7.78171e-07	0.894152	1.2779e-07	1.0088	3.08103e-08	0.409083	0.211594	0.656566	0.0014867	0.772504	2.74334e-05
FBgn0028327	l(1)G0320	8	Stress response, Metabolism, Secretion, Translation control	0.801867	3.24999e-06	0.854024	5.74868e-06	0.69106	0.000454581	0.477059	0.0578002	0.715085	4.91223e-05	0.575281	0.00286384	0.808086	1.54512e-05	0.483471	0.0822766	0.826263	1.76132e-05	0.871089	9.51667e-07
FBgn0029688	lva	8	Stress response, Metabolism, Secretion, Translation control	0.536995	0.0131836	0.614549	0.00530636	0.529149	0.0332013	0.471076	0.0983924	0.843736	1.2416e-06	0.592525	0.0036194	0.856722	1.53161e-06	0.392693	0.275768	0.637176	0.00262656	0.632955	0.00162629
FBgn0033196	CG1358	8	Stress response, Metabolism, Secretion, Translation control	0.87617	1.90873e-07	0.627811	0.000307409	0.401273	0.0881045	0.397715	0.15042	0.467894	0.0133153	1.01269	2.24198e-13	1.1718	1.1165e-15	0.288757	0.529383	0.596841	0.000644278	0.454938	0.0405929
FBgn0035623	mthl2	8	Signaling, Stress response, Metabolism	1.52262	2.25026e-06	1.02772	0.039171	1.13267	0.00381525	0.859641	0.126203	1.38686	1.61145e-05	1.71521	1.30641e-07	2.5518	6.28284e-22	0.998734	0.10641	1.15669	0.00148466	1.61807	3.44099e-08
FBgn0039629	CG11842	8	Stress response, Metabolism, Secretion, Protease activity	2.37024	3.76754e-46	1.25142	9.8979e-10	0.981703	5.45177e-06	0.674524	0.0188482	0.187531	0.772222	2.13562	1.25525e-39	2.02713	5.40775e-24	0.982127	0.000238684	0.706323	0.00500744	0.219603	0.705342
FBgn0086357	Sec61alpha	8	Signaling, Stress response, Metabolism, Secretion, Translation control	0.559683	0.0070038	0.632008	0.00603901	0.637383	0.00196638	0.457225	0.0966094	0.649525	0.00086836	0.619998	0.00170735	0.786399	2.00075e-05	0.454007	0.148416	0.7057	0.000556169	0.716757	0.000106015
FBgn0250820	meigo	8	Stress response, Secretion, Neuron-related	0.78167	1.22147e-06	0.676189	0.000130913	0.639546	0.00212612	0.388687	0.170554	0.770563	1.48333e-06	0.718263	1.09165e-05	1.18907	4.32557e-13	0.392208	0.190579	0.835063	1.04051e-06	0.986731	2.46932e-09
FBgn0000279	CecC	8	Antimicrobial response	1.82685	0.113251	3.32553	5.17484e-05	4.78834	2.10906e-11	3.55365	4.36429e-06	7.93487	7.68655e-27	2.04456	0.0507757	4.90095	1.27633e-09	5.40737	3.85837e-14	7.0936	2.80471e-18	7.97045	5.61928e-27
FBgn0011204	cue	8	Signaling, Metabolism	0.834898	2.41561e-05	0.62847	0.00932923	0.554888	0.0139331	0.666752	0.0064073	0.518418	0.0436869	0.596591	0.00399428	0.888303	0.000152012	0.541345	0.0552413	0.636688	0.00275712	0.428707	0.0962117
FBgn0011672	Mvl	8	Signaling, Metal ion homeostasis	0.846607	1.46615e-06	0.393481	0.16381	1.03874	1.44763e-10	0.2001	0.749855	1.84511	2.33828e-39	0.798454	4.01049e-07	1.59604	1.05515e-28	0.758352	2.96623e-05	1.21304	3.23129e-08	1.88474	8.70445e-35
FBgn0031397	CG15385	8	Metabolism	0.557618	0.077569	0.909393	0.000558754	0.62063	0.0682151	0.388547	0.506894	1.1052	5.89009e-07	0.653824	0.0187736	0.935607	4.48445e-05	0.532684	0.217156	1.00769	2.04088e-05	1.07112	1.19747e-06
FBgn0035909	ergic53	8	Signaling, Secretion	0.731256	5.46947e-05	0.592479	0.00799795	0.539843	0.0187298	0.475221	0.0794633	0.647449	0.000828366	0.684783	0.000272632	1.01565	4.08812e-09	0.415406	0.20825	0.760802	4.55067e-05	0.85652	1.19944e-06
FBgn0037819	CG14688	8	Metabolism	0.938494	0.0166335	1.04313	0.0100838	0.877964	0.0386736	1.14257	0.00366897	0.930051	0.014789	1.21095	0.000494013	0.719625	0.0910941	0.7799	0.168041	1.12446	0.00259031	1.2533	9.32644e-05
FBgn0037875	ZnT86D	8	Metal ion homeostasis	0.70257	1.60445e-05	0.437993	0.049919	0.740204	3.64797e-06	0.277141	0.461157	1.05338	3.56791e-12	0.588669	0.00149628	0.672254	0.000337243	0.34512	0.313958	0.824373	4.76004e-07	1.26386	1.73838e-15
FBgn0041180	Tep4	8	Antimicrobial response	1.03127	1.93947e-06	0.55354	0.103591	0.75021	0.00122637	0.263042	0.691022	0.765261	0.000501373	0.661325	0.00334977	1.29064	3.83841e-09	0.582261	0.0583399	0.962977	1.43523e-06	1.35039	8.201e-12
FBgn0041710	yellow-f	8	Melanin production	2.41893	2.37538e-14	1.52169	0.00256571	1.52152	0.000998458	1.11371	0.175976	1.50122	0.00120049	2.53041	7.56218e-15	3.86304	1.73937e-24	0.64891	0.691081	1.33612	0.00968433	2.44528	5.75646e-10
FBgn0046763	CG17278	8	Signaling	0.871362	9.77382e-05	0.853486	0.000175861	0.685369	0.0072948	0.263428	0.72722	0.914278	0.000358656	0.877905	5.30295e-05	1.28029	5.24064e-11	0.770243	0.00280825	0.486763	0.254624	1.28655	6.15859e-10
FBgn0052185	edin	8	Antimicrobial response	2.4011	0.316221	4.74954	2.54529e-07	6.11127	4.4816e-23	3.69933	0.000760017	9.19068	2.11551e-137	2.50836	0.134281	4.70678	1.57813e-05	5.48598	8.67752e-13	6.75358	1.38377e-18	9.55223	7.54281e-60
FBgn0052373	CG32373	8	Neuron-related	1.40454	0.00152222	1.62511	0.00196899	1.97962	1.02943e-07	1.492	0.00185618	3.48123	1.36383e-28	0.517917	0.556038	2.18925	2.88773e-06	1.0381	0.14979	2.30955	1.54724e-12	3.4371	2.75746e-21
FBgn0053192	MtnD	8	Signaling, Metal ion homeostasis	0.744951	0.026291	1.01297	0.000354335	1.09858	5.68709e-05	0.521773	0.438782	0.810478	0.00744338	1.34761	6.87724e-07	1.48053	5.23385e-08	1.31521	5.10976e-07	0.582586	0.134284	0.579543	0.115551
FBgn0053303	CG33303	8	Metabolism, Secretion	0.526173	0.0316027	0.784479	0.000168536	0.654892	0.00467913	0.465143	0.181617	0.610492	0.004369	0.865411	5.29029e-06	0.627867	0.00418103	0.442549	0.229531	0.584154	0.0254371	0.867705	3.01471e-05
FBgn0062961	pncr016:2R	8	Unknown	2.50065	2.42522e-35	1.24792	6.74698e-06	0.997832	0.000460487	0.899653	0.00671644	0.50731	0.222327	2.28038	2.66234e-30	2.50212	3.0775e-34	0.862637	0.0351065	0.705035	0.0835899	1.00451	0.000223692
FBgn0082831	pps	8	Gene regulation	0.517305	0.0418393	0.980122	6.05131e-06	0.803605	0.0104898	0.986442	1.25402e-06	1.44592	1.66896e-14	0.237398	0.580234	0.196539	0.721968	0.936093	6.2347e-05	1.37513	2.50398e-16	1.40826	1.5849e-13
FBgn0086450	su(r)	8	Metabolism, Cell redox	0.380671	0.276058	0.554258	0.0559089	0.816424	2.37778e-05	0.259603	0.649323	0.817002	2.55745e-05	0.56573	0.00903461	0.397983	0.181267	0.718668	0.000753379	1.02895	2.59833e-08	0.851607	3.04057e-06
FBgn0261258	rgn	8	Signaling, Tissue repair	0.495893	0.0439797	0.437049	0.0409115	0.433571	0.0370317	0.452457	0.0476257	0.446472	0.0198333	0.424997	0.095342	0.554518	0.00353312	0.347098	0.288137	0.521275	0.0205104	0.728727	1.68248e-05
FBgn0262035	CG42846	8	Antimicrobial response (putative AMP)	0.313165	0.449064	0.682429	0.0025196	0.969648	0.000251565	0.928568	2.09159e-06	1.11718	7.46762e-08	0.653138	0.00842732	0.585217	0.0174542	0.361849	0.563683	0.493231	0.065839	1.52474	1.34443e-15
FBgn0262569	CG43109	8	Signaling	1.47338	0.000100926	1.74105	4.60094e-08	1.42818	0.000100641	1.15653	0.00876242	1.44865	8.06058e-06	1.01558	0.0559168	0.823284	0.119591	1.53105	1.13375e-05	1.78242	2.10797e-08	1.39987	7.13202e-05
FBgn0262794	CG43175	8	Unknown	0.810877	0.146083	2.83814	2.16596e-18	3.3523	4.41197e-51	2.0089	8.44295e-17	5.1245	5.48468e-154	0.715823	0.19563	1.0727	0.00321206	1.97986	1.98243e-15	3.44864	1.79856e-25	5.35571	2.8319e-103
FBgn0264753	Rgk1	8	Neuron-related	0.9009	4.83286e-05	0.852897	0.00229288	1.06787	1.35503e-08	0.294477	0.650399	0.884418	2.12751e-05	0.802966	5.72691e-05	0.525722	0.0407585	0.573949	0.220161	0.79529	0.00088974	1.0509	3.56221e-06
FBgn0000083	AnxB9	7	Stress response, Metabolism, Secretion, Translation control	0.675889	0.00109188	0.410229	0.0990355	0.569247	0.00143993	0.436524	0.141093	0.73021	1.10073e-05	0.653628	7.31283e-05	0.59658	0.00784295	0.477522	0.070979	0.549332	0.0144305	0.990723	2.78205e-11
FBgn0010415	Sdc	7	Stress response, Metabolism, Neuron-related	0.398171	0.0911673	0.530045	0.00554292	0.514797	0.00681625	0.300661	0.39939	0.757639	4.41116e-06	0.202126	0.534247	0.439523	0.0295347	0.314817	0.413934	0.459662	0.0343348	0.873709	1.20133e-07
FBgn0011016	SsRbeta	7	Signaling, Stress response, Metabolism, Secretion, Translation control	0.532162	0.0237171	0.616161	0.00672117	0.637969	0.00274908	0.295968	0.571348	0.560014	0.00868656	0.556241	0.0122841	0.608141	0.00543446	0.360179	0.426269	0.387149	0.214246	0.475068	0.047107
FBgn0011296	l(2)efl	7	Stress response, Metabolism, Translation control	0.738588	0.086975	0.482209	0.353488	0.933951	0.00231948	0.739413	0.0810835	0.762788	0.0167681	0.820229	0.00602251	0.938232	0.00763567	1.23786	0.000835318	0.760068	0.0130572	2.09411	4.71089e-13
FBgn0025724	beta'COP	7	Stress response, Metabolism, Secretion, Translation control	0.510408	0.0197332	0.414486	0.105965	0.651164	0.000313363	0.389137	0.193179	0.720143	1.6911e-05	0.637983	0.000340297	0.456475	0.034088	0.309062	0.45646	0.505075	0.0205104	0.864	1.82822e-07
FBgn0032147	IP3K1	7	Signaling, Stress response	0.669831	0.0474963	0.563613	0.274683	0.535294	0.284873	0.606532	0.120075	0.99006	7.40773e-05	0.731679	0.00642319	0.611959	0.052473	0.849043	0.00279248	0.84776	0.0011391	0.859765	0.000799512
FBgn0039593	CG9989	7	Stress Response	0.216616	0.949333	1.24773	8.33147e-05	1.18466	0.000300666	0.854847	0.060123	1.54755	1.72604e-07	-0.0760563	1	-1.66809	0.00915305	1.11197	0.00818505	0.905378	0.0411278	2.62113	2.49705e-24
FBgn0040070	Trx-2	7	Stress response, Metabolism	0.616373	0.00926365	0.450114	0.17186	0.424782	0.190184	0.669647	0.0103533	0.59127	0.0112762	0.842271	4.18947e-05	0.477023	0.0690023	0.638915	0.0223593	0.667067	0.00759172	0.790134	0.000133355
FBgn0051216	Naam	7	Stress Response, Neuron-related	0.614844	0.250805	0.813422	0.0433862	0.482191	0.436597	0.925845	0.0209658	0.591939	0.187986	1.11593	0.0164403	1.07177	0.0184574	0.868733	0.0570549	0.929452	0.0248344	1.16662	0.000289773
FBgn0003495	spz	7	Antimicrobial response	0.463814	0.216127	0.608148	0.0346945	0.70746	0.00704359	0.323654	0.576657	1.52983	1.79835e-13	0.396959	0.3331	0.754268	0.00330134	0.630532	0.0322905	0.795697	0.00244525	2.24995	3.6041e-27
FBgn0025456	CREG	7	Metabolism, Cell redox	0.61046	0.00106419	0.239174	0.57227	0.507159	0.0187298	0.229346	0.662608	0.353766	0.135309	0.632487	0.000527261	1.27449	8.93453e-16	0.613944	0.00255759	0.605414	0.00424846	0.677114	0.000106015
FBgn0027329	Tcp-1zeta	7	Signaling, Metabolism	0.553602	0.00797015	0.418377	0.145819	0.568672	0.0152497	0.520829	0.0365244	0.326669	0.243214	0.529456	0.0117207	0.373823	0.161987	0.403555	0.283735	0.197594	0.587254	0.552719	0.00822443
FBgn0030305	CG1749	7	Metabolism	0.751134	0.000282168	0.501947	0.0512427	0.588969	0.00729123	0.382505	0.292241	0.70451	0.000341295	0.532565	0.0211026	0.696401	0.00148832	0.249978	0.768802	0.645408	0.00161254	0.702964	0.000302322
FBgn0030306	Spase25	7	Metabolism, Secretion, Protease activity	0.523967	0.0239158	0.422653	0.150109	0.520981	0.0282659	0.478361	0.0881077	0.598423	0.00361319	0.512745	0.0235781	0.598877	0.00496269	0.405731	0.271086	0.525797	0.0240827	0.742403	7.98016e-05
FBgn0031973	Spn28Dc	7	Wounding response	1.23593	3.63472e-10	0.152439	0.86183	0.442379	0.366925	-0.0652297	1	1.03324	1.35342e-05	0.896129	8.36033e-06	3.00337	6.84615e-68	0.0465341	1	1.50208	1.77913e-07	2.08752	2.15899e-17
FBgn0032472	CG9928	7	Unknown	1.08508	1.61824e-07	0.547128	0.142442	0.291436	0.540878	0.565823	0.0496891	-0.286767	0.487595	1.00555	1.99836e-06	0.64412	0.00740177	0.514448	0.195674	-0.153557	0.820808	0.27026	0.480073
FBgn0032587	CG5953	7	Cell fate	0.551291	0.0237171	0.164193	0.780919	0.258558	0.483928	0.00388199	1	1.15412	1.14171e-07	0.568314	0.00419738	1.33682	2.94827e-17	0.311583	0.492809	1.20484	8.41642e-06	1.53882	2.12175e-12
FBgn0032836	CG10680	7	Unknown	1.28593	1.59135e-11	0.575305	0.060632	0.274301	0.573462	0.486329	0.154264	0.7503	0.000365529	1.43589	3.60986e-16	1.98563	1.01038e-24	0.583951	0.0573016	0.635246	0.00979962	0.777238	0.000253755
FBgn0034290	CG5773	7	Unknown	1.04101	1.07177e-07	0.509246	0.113075	0.509504	0.112215	0.311892	0.590788	1.31318	2.00801e-11	0.645422	0.0145702	1.41251	2.66637e-14	0.547642	0.0902837	0.617713	0.0407999	1.80312	7.0474e-16
FBgn0034440	CG10073	7	Metabolism	1.77475	1.29311e-06	0.680971	0.603689	0.769837	0.456824	1.61613	0.00286858	0.239248	0.94136	1.047	0.0934083	1.8539	9.62683e-05	0.089599	1	0.922553	0.259659	1.89884	1.7865e-07
FBgn0035665	Jon65Aiii	7	Protease activity	0.824268	0.00151013	0.754185	0.00945027	0.736149	0.0123593	0.739487	0.0159717	0.522695	0.103557	0.860896	0.000675744	1.25734	1.25475e-07	0.508976	0.352226	0.852254	0.0119494	0.511618	0.110282
FBgn0036919	Grasp65	7	Unknown	0.444557	0.105805	0.55688	0.0327201	0.537532	0.0314081	0.392449	0.319784	0.80122	2.64211e-05	0.544178	0.0257385	0.878576	6.84297e-06	0.359068	0.456122	0.631037	0.00553203	0.87742	3.85392e-06
FBgn0038530	AttD	7	Antimicrobial response	0.464037	0.948975	2.60532	0.0168028	3.33774	4.33498e-05	1.06246	0.694495	8.35992	5.20934e-29	0.805928	0.749982	0.915286	0.62073	2.47938	0.0170196	5.69821	1.92161e-11	8.60065	2.23897e-29
FBgn0039609	CG14529	7	Protease activity	1.7643	0.00255359	2.19669	9.8136e-06	1.89204	0.00023282	2.28044	2.00274e-08	3.48018	1.55697e-29	1.17252	0.102775	1.26668	0.142413	0.973188	0.654429	2.21345	1.09696e-06	3.50628	4.17081e-19
FBgn0050091	CG30091	7	Protease activity	2.86828	0.000460331	2.02565	0.0320016	1.70831	0.146129	0.0544155	1	2.30945	0.00160961	3.78387	7.54216e-14	4.88305	1.96875e-26	0.771167	0.826174	-0.286593	1	2.93439	0.000174368
FBgn0052103	CG32103	7	Translation, Transmembrane transport	0.522642	0.0101592	0.275996	0.432713	0.235043	0.547926	0.38016	0.202314	0.57392	0.00299277	0.333941	0.179339	0.963664	3.24207e-08	0.505337	0.0360683	0.864314	2.62027e-06	1.00487	4.07101e-10
FBgn0052284	CG32284	7	Metabolism	1.50143	1.42887e-07	1.56681	5.0686e-06	1.27755	5.45734e-05	0.560493	0.46521	0.988267	0.00485337	0.759036	0.135544	1.78357	1.69681e-05	0.776663	0.210742	0.925552	0.0186266	1.61605	1.51517e-07
FBgn0085244	CG34215	7	Unknown	0.592057	0.027216	0.5243	0.166495	0.658987	0.00726367	0.745763	0.00271239	0.832316	0.000242251	0.369758	0.269527	0.352531	0.2981	0.362827	0.516848	0.257438	0.526162	1.24993	1.71244e-08
FBgn0085452	CG34423	7	Metabolism	0.752314	0.0756164	0.477431	0.557731	0.0789714	0.993948	0.958202	0.0101685	0.58846	0.177266	0.876248	0.0191708	0.180666	0.821824	0.680463	0.204777	0.756716	0.0856627	1.02595	0.00128903
FBgn0259175	ome	7	Protease activity	0.448568	0.0306039	0.422616	0.0800981	0.554373	0.00222935	0.355916	0.201827	0.918489	6.93588e-10	0.632778	8.99628e-05	1.09112	6.67884e-13	0.323351	0.349923	0.719045	1.29158e-05	0.984362	2.48752e-10
FBgn0263402	CG43448	7	Unknown	0.371765	0.79386	1.10829	0.00873506	1.37077	4.56919e-05	1.37519	8.14059e-05	0.365157	0.669384	1.22002	0.000626423	0.831628	0.0861602	0.881153	0.111898	1.01117	0.0299487	0.660501	0.238807

## Sheet: Downregulated_core
gene_id	gene_name	N sig	Functional categories	log2FC.M.luteus.12hr	FDR.M.luteus.12hr	log2FC.E.coli.12hr	FDR.E.coli.12hr	log2FC.S.mar.type.12hr	FDR.S.mar.type.12hr	log2FC.Ecc15.12hr	FDR.Ecc15.12hr	log2FC.P.rett.live.12hr	FDR.P.rett.live.12hr	log2FC.E.fae.live.12hr	FDR.E.fae.live.12hr	log2FC.S.aureus.12hr	FDR.S.aureus.12hr	log2FC.P.sneebia.12hr	FDR.P.sneebia.12hr	log2FC.S.mar.Db11.12hr	FDR.S.mar.Db11.12hr	log2FC.P.ento.12hr	FDR.P.ento.12hr
FBgn0002563	Lsp1beta	10	Lateral inhibition	-4.17288	1.36187e-17	-3.36525	1.18568e-14	-3.69483	4.89555e-18	-2.71721	1.14262e-10	-3.44611	1.55962e-11	-2.54942	3.56573e-07	-3.22447	6.11435e-12	-1.79666	0.00489144	-3.72847	1.78011e-17	-3.77084	4.7906e-12
FBgn0002565	Lsp2	10	Neuron-related	-5.50492	2.06079e-25	-3.34136	1.12661e-09	-3.70076	2.9983e-14	-3.76661	1.8398e-14	-3.97588	5.0841e-13	-4.0836	2.93509e-15	-4.46834	1.60208e-16	-2.79455	7.92397e-08	-3.76412	2.25224e-12	-4.17756	3.56077e-12
FBgn0010053	Jheh1	10	Response to toxin, Metabolism	-0.853854	6.88703e-05	-0.994635	5.9996e-05	-0.916072	3.24247e-05	-0.532815	0.0467481	-1.07331	5.37788e-08	-0.710197	0.00100566	-1.02475	5.41047e-07	-0.675443	0.00765677	-0.586633	0.0288673	-1.1827	5.27116e-09
FBgn0015570	alpha-Est2	10	Drug metabolism, Cell-cell adhesion, Neuron-related	-1.08456	1.97262e-06	-0.887991	0.00356332	-1.17452	2.44669e-05	-0.627845	0.036618	-2.56499	3.9887e-16	-1.24275	9.31871e-06	-2.8135	2.79233e-22	-0.864767	0.0083404	-2.09395	1.11475e-14	-2.71018	8.44287e-20
FBgn0034480	CG16898	10	Unknown	-1.84789	4.53392e-13	-1.47714	1.09455e-08	-1.81338	3.06583e-12	-0.903893	0.00286858	-1.96162	3.14899e-13	-1.64484	2.99923e-10	-2.11225	2.51038e-15	-0.82514	0.0452409	-1.29934	2.01381e-05	-1.05234	0.00131955
FBgn0036837	CG18135	10	Metabolism, Reproduction	-1.08641	3.23796e-11	-0.775117	1.76722e-05	-1.03676	1.46111e-09	-0.702227	0.000585711	-1.18285	2.3199e-12	-1.02221	3.98966e-08	-1.29529	1.82973e-14	-0.849391	2.67243e-05	-1.01849	1.46109e-05	-1.48455	2.57916e-14
FBgn0038865	CG10824	10	Unknown	-1.81935	6.30949e-08	-1.57817	3.26747e-05	-1.62838	2.38806e-06	-1.824	1.53275e-07	-1.37342	8.15671e-05	-1.94406	1.09449e-08	-1.34976	0.000162633	-1.20165	0.00501414	-1.64733	3.66265e-06	-1.41252	3.04367e-05
FBgn0039685	Obp99b	10	Olfactory behavior, Response to pheromone	-3.6342	6.48709e-20	-2.65672	4.53424e-12	-2.25507	4.29425e-09	-2.33723	1.58223e-09	-2.65191	1.11858e-09	-2.68864	6.84867e-12	-2.77071	2.00702e-11	-1.42688	0.00666728	-2.55899	9.90057e-11	-2.60115	2.84046e-10
FBgn0015316	Try29F	9	Protease activity	-1.51373	0.0024275	-1.93936	0.000536508	-1.83451	0.000135043	-2.53675	7.0836e-07	-2.73013	6.49374e-08	-2.23038	1.32195e-06	-2.85772	6.03193e-09	-0.775944	0.46997	-2.78344	4.12367e-09	-2.5821	1.07191e-07
FBgn0028853	CG15263	9	Unknown	-1.93284	6.56344e-14	-1.13761	0.00024002	-1.51155	8.33013e-09	-1.34528	1.54882e-06	-1.08575	8.76092e-05	-1.45891	1.53535e-07	-3.12227	4.48276e-23	-0.823977	0.148416	-1.66312	9.94082e-10	-1.44798	9.98623e-06
FBgn0030593	CG9512	9	Oxidation-reduction, Metabolism	-0.960067	0.00300375	-0.869813	0.0191443	-1.03771	0.000732467	-0.855147	0.0188118	-1.18464	0.000431968	-1.36702	6.32163e-06	-1.50527	2.26938e-07	-0.799968	0.0724528	-0.97768	0.0190389	-1.4597	2.50448e-07
FBgn0030607	dob	9	Metabolism	-0.846582	0.00926365	-0.980639	0.00232518	-0.998121	0.00184241	-0.66138	0.133521	-1.63635	1.64851e-07	-0.904597	0.00591064	-1.44697	8.66438e-07	-0.802766	0.0487008	-1.41336	4.22398e-05	-1.41847	1.16117e-06
FBgn0033543	CG12338	9	Oxidation-reduction, Metabolism	-0.613575	0.0611482	-0.715704	0.00817417	-0.950269	8.54342e-05	-0.618771	0.0466269	-1.36139	1.06429e-10	-0.904865	0.000143898	-1.15374	1.12846e-06	-0.470428	0.418022	-1.07491	5.29433e-06	-1.26707	5.64929e-09
FBgn0035228	CG12091	9	Protein dephosphorylation	-0.72083	0.0206432	-0.825734	0.00873506	-0.745522	0.021123	-0.684204	0.0473245	-0.960181	0.000176635	-0.962818	0.000659297	-0.884834	0.000838008	-0.724238	0.0657199	-0.98739	0.000728536	-1.06803	4.6371e-05
FBgn0035356	CG16986	9	Protein homotetramerization	-1.00572	8.21976e-06	-0.65146	0.0173896	-0.674864	0.0187298	-0.622762	0.046385	-0.80613	0.00220493	-0.827046	0.00044496	-1.46021	9.08501e-11	-0.559728	0.16735	-0.957112	0.000477233	-0.911381	0.000167758
FBgn0036587	CG4950	9	Unknown	-0.788823	0.0148534	-0.979447	0.000633452	-1.19299	2.2982e-05	-0.448015	0.339553	-3.48852	6.28061e-29	-0.824513	0.00741373	-1.75077	6.40301e-11	-1.06463	4.32106e-05	-1.43184	0.000251651	-3.36263	6.9812e-22
FBgn0038702	CG3739	9	Protease activity	-1.3321	9.13933e-08	-0.697891	0.105698	-0.922711	0.0011628	-0.780781	0.0175546	-0.681624	0.0265535	-0.775065	0.0242927	-2.11743	1.86066e-14	-0.998646	0.00489144	-0.945624	0.00918256	-1.1712	4.46771e-06
FBgn0039777	Jon99Fii	9	Protease activity	-1.00375	0.00257224	-1.16291	0.000206763	-1.25536	1.04699e-05	-0.6867	0.111783	-1.46918	5.57557e-08	-1.09689	0.00167613	-1.83274	4.4087e-07	-1.1976	8.8106e-05	-0.838092	0.0127299	-1.48248	6.61227e-05
FBgn0040732	CG16926	9	Sleep	-1.03494	0.000817235	-0.989924	0.00256648	-1.19272	3.60847e-05	-1.04863	0.00222302	-2.05655	5.25311e-10	-1.29952	5.33279e-06	-0.844302	0.00995929	-0.744556	0.168041	-1.93563	1.26994e-09	-1.93064	4.41202e-12
FBgn0051104	CG31104	9	Unknown	-1.32793	6.31631e-09	-0.842683	0.00179263	-0.971183	0.00014862	-0.493049	0.356758	-0.705711	0.00588224	-1.21128	5.2883e-07	-2.38399	2.40946e-21	-0.923046	0.00489144	-0.902069	0.00138032	-0.846634	0.00211048
FBgn0053301	CG33301	9	Unknown	-0.656182	0.0180544	-0.606357	0.0548141	-0.732648	0.00596025	-0.654616	0.0473245	-0.615269	0.0175131	-0.862895	0.000282424	-0.806542	0.00119782	-0.901042	0.000660056	-1.15505	4.78331e-06	-0.773864	0.00191922
FBgn0085195	CG34166	9	Unknown	-0.899245	0.0191444	-1.0297	0.0158893	-1.57821	1.63847e-05	-0.863933	0.0466269	-1.92341	1.47107e-07	-0.887331	0.019502	-2.6521	3.7653e-16	-0.527404	0.638295	-1.61811	1.41428e-06	-2.3534	6.28778e-12
FBgn0003358	Jon99Ci	8	Protease activity	-1.84615	3.49125e-07	-1.10323	0.0237282	-1.42693	0.000307954	-0.463341	0.659556	-1.03271	0.0139946	-1.71852	1.08777e-05	-2.95451	2.30394e-15	-0.963644	0.148416	-1.27134	0.00403164	-1.09934	0.00521504
FBgn0013772	Cyp6a8	8	Response to toxin/insecticide, Oxidation-reduction, Toxin/insecticide metabolic process	-1.07619	0.00129416	-1.07485	0.00110717	-1.35149	2.28148e-05	-0.582009	0.293283	-1.15171	0.00028427	-1.07064	0.00270621	-0.884889	0.00505256	-0.870781	0.0606115	-0.899566	0.0178121	-1.33749	5.65445e-06
FBgn0016675	Lectin-galC1	8	Cell-cell adhesion	-0.940036	0.00222926	-0.812065	0.0261633	-1.0594	0.000114099	-1.00622	0.000257039	-0.719197	0.0120689	-0.758709	0.0225906	-0.933318	0.00067857	-0.587193	0.166791	-0.75923	0.0125037	-0.537398	0.113289
FBgn0024913	Actbeta	8	Cell growth and development	-0.74543	0.00224201	-0.671303	0.0158904	-1.08142	3.20792e-06	-0.240444	0.732418	-1.44091	3.53608e-10	-0.698551	0.00369166	-1.47693	1.05188e-09	-0.418406	0.34904	-0.708138	0.0049408	-1.14772	3.47774e-06
FBgn0025454	Cyp6g1	8	Response to toxin/insecticide, Oxidation-reduction	-0.914865	1.70721e-06	-0.670487	0.0222145	-0.882538	4.977e-05	-0.354455	0.470293	-1.00743	7.81238e-07	-0.848386	0.000171624	-1.84362	9.89984e-22	-0.428987	0.496101	-1.17282	1.11428e-08	-1.11857	0.000144967
FBgn0026721	fat-spondin	8	Response to temperature	-0.901683	7.08545e-05	-0.805547	0.00179263	-0.875452	0.0003179	-0.420436	0.342334	-1.26321	8.63052e-08	-0.798693	0.00303384	-1.89604	6.8937e-18	-0.515942	0.276619	-0.985561	1.88356e-05	-1.45695	8.82688e-09
FBgn0026755	Ugt37b1	8	Metabolism, Drug Metabolism	-1.63106	9.28049e-06	-0.596242	0.349113	-1.17001	0.00404214	-0.709568	0.289559	-1.45902	0.000127113	-1.2624	0.00164954	-2.87988	8.3301e-12	-0.998935	0.0420707	-1.69353	2.55048e-05	-1.20173	0.00112722
FBgn0028473	Non1	8	Cell division	-0.407326	0.137733	-0.623513	0.00881704	-0.582381	0.00923125	-0.664712	0.00283021	-0.594069	0.00503972	-0.46007	0.0855301	-0.325476	0.256159	-0.584652	0.0769776	-0.631315	0.0117259	-0.636797	0.00472484
FBgn0029529	CG13365	8	Unknown	-0.398888	0.471024	-0.599722	0.16381	-0.693389	0.0380142	-0.656962	0.0929039	-0.798851	0.00873609	-0.901565	0.00385902	-0.818121	0.0044424	-0.848548	0.0215137	-0.900917	0.00430167	-1.14713	5.36123e-05
FBgn0029648	CG3603	8	Oxidation-reduction	-1.46774	1.62681e-07	-0.918039	0.0146487	-0.683835	0.0638739	-1.14008	0.000101624	-1.61252	1.08234e-08	-0.919381	0.012377	-1.89915	1.33969e-08	-0.356297	0.687307	-1.25428	7.91803e-05	-1.28071	5.60441e-06
FBgn0030105	CG15369	8	Unknown	-2.25077	0.00634159	-2.27485	0.0112184	-2.16918	0.0139936	-1.61125	0.0784486	-2.02549	0.00729723	-1.77443	0.0198706	-2.60413	0.00291413	-0.322975	0.994563	-1.76576	0.0206757	-1.84525	0.0213299
FBgn0030362	regucalcin	8	Metabolism, Reproduction	-0.823022	4.12672e-05	-0.795431	0.000225647	-0.827937	1.31212e-05	-0.181187	0.797796	-1.19146	1.0351e-09	-0.576852	0.0211462	-1.20327	8.47101e-09	-0.444296	0.181681	-0.742788	0.000256095	-1.23262	3.15466e-08
FBgn0031305	Iris	8	Sleep	-1.31283	1.6595e-09	-0.842546	0.00166268	-1.02768	4.78661e-05	-0.320524	0.695711	-1.61591	5.30925e-11	-0.865209	0.000333023	-1.80303	4.00193e-15	-0.302927	0.695501	-0.98696	1.41725e-05	-1.28658	4.10112e-06
FBgn0031418	CG3609	8	Oxidation-reduction	-1.39006	2.1294e-09	-0.671872	0.049919	-0.845812	0.0021212	-0.324882	0.62003	-1.00547	1.5976e-05	-1.19374	1.02279e-06	-2.18403	5.4203e-19	-0.319353	0.686544	-1.05549	0.000112697	-1.18074	2.89289e-06
FBgn0031694	Cyp4ac2	8	Response to toxin/insecticide, Oxidation-reduction, Toxin/insecticide metabolic process	-1.30394	4.67183e-08	-0.745215	0.00830819	-0.934705	0.000175563	-0.421476	0.429026	-0.971956	0.000289496	-0.936521	0.000527261	-2.67713	3.3824e-25	-0.676797	0.0689756	-1.24595	2.20413e-06	-1.31396	1.48173e-07
FBgn0032285	CG17108	8	Unknown	-0.835018	0.000698008	-0.747392	0.0123998	-0.579633	0.115183	-0.14476	0.915101	-1.23982	8.48429e-08	-1.03968	7.90587e-05	-1.89092	1.06292e-16	-0.73569	0.0396042	-1.0193	0.00226644	-1.31771	1.4779e-08
FBgn0032297	CG17124	8	Regulation of phosphorylation	-0.829704	4.12672e-05	-0.747684	0.000282649	-0.769672	0.000221874	-0.409263	0.272011	-1.44958	7.19477e-13	-0.99859	2.99851e-07	-1.44852	1.51214e-14	-0.63266	0.0817728	-1.14425	7.21903e-09	-1.50098	4.27394e-16
FBgn0035355	CG16985	8	Protein homotetramerization	-0.888082	0.00121801	-0.655661	0.060632	-0.675127	0.039069	-0.57578	0.135126	-0.738419	0.010616	-0.935351	0.000823017	-1.32293	9.07565e-08	-0.72815	0.0365284	-0.665091	0.0424656	-0.870219	0.000826688
FBgn0036975	CG5618	8	Metabolism	-0.909739	2.12872e-06	-0.334254	0.346075	-0.466537	0.0740428	0.0373693	1	-1.08882	6.24724e-08	-0.773888	0.000137758	-1.42336	3.33924e-14	-0.620096	0.0342353	-0.635578	0.0150422	-0.815254	1.93538e-05
FBgn0037788	CG3940	8	Metabolism	-0.72619	0.0182666	-0.63798	0.0683174	-0.9851	6.16159e-05	-0.43858	0.344919	-1.2513	6.92446e-08	-0.641444	0.0335826	-0.950163	8.08533e-05	-0.687682	0.0418857	-1.07051	4.03247e-05	-1.45147	1.35968e-09
FBgn0038603	PKD	8	Metabolism, Signaling	-0.353916	0.18275	-0.42375	0.0955401	-0.504127	0.0187298	-0.328414	0.355337	-0.686134	0.000160984	-0.652807	0.00181627	-0.610179	0.00215402	-0.560726	0.0228052	-0.679921	0.00040668	-0.605971	0.00121783
FBgn0038878	CG3301	8	Oxidation-reduction	-0.923617	2.18206e-05	-0.655474	0.0120744	-0.668216	0.0128998	-0.363788	0.435723	-0.619034	0.00859617	-0.718594	0.00181831	-1.12527	5.07853e-07	-0.46749	0.207159	-0.851003	0.000181378	-0.770219	0.00115293
FBgn0038914	fit	8	Response to temperature	-3.99435	1.77813e-07	-1.91952	0.0123998	-2.16001	0.00316332	-0.751896	0.662608	-4.14152	1.64851e-07	-2.60382	0.000158817	-4.66827	2.7247e-08	-2.13054	0.0853878	-3.25168	5.08076e-06	-3.55018	3.44825e-06
FBgn0039298	to	8	Mating behavior, Feeding behavior	-1.45662	5.51669e-05	-1.19141	0.00573283	-1.2929	0.000851043	-0.871612	0.106247	-1.45635	3.67453e-05	-0.871262	0.0626715	-1.45651	3.22391e-05	-1.07181	0.0183755	-1.34442	0.000377274	-1.45586	5.56432e-05
FBgn0039801	Npc2h	8	Sterol transport, Intracellular cholesterol transport, Hemolymph coagulation	-0.843409	5.54031e-06	-0.55162	0.0180579	-0.583866	0.0169046	-0.192595	0.766998	-0.891309	5.30693e-06	-0.922954	9.65152e-06	-1.5314	1.46195e-13	-0.500878	0.112993	-0.586483	0.013917	-0.900752	4.96461e-07
FBgn0040096	lectin-33A	8	Carbohydrate-binding	-1.23921	0.000192035	-0.974428	0.0134469	-0.867868	0.0245984	-0.438389	0.55569	-1.13511	0.00135199	-0.960524	0.0373766	-1.92775	5.00521e-07	-0.537291	0.516326	-0.838357	0.0144305	-1.34878	0.00015628
FBgn0040099	lectin-28C	8	Carbohydrate-binding	-0.905962	0.00777754	-0.78715	0.0707384	-0.902318	0.0203573	-0.788422	0.045813	-2.31803	7.17809e-11	-0.949413	0.007256	-1.44789	1.58575e-06	-0.310408	0.88322	-1.90554	8.13399e-09	-2.17994	5.83629e-14
FBgn0040349	CG3699	8	Oxidation-reduction	-1.56746	3.8169e-06	-0.988843	0.0250721	-1.15168	0.00456807	-0.890101	0.0552765	-1.49945	7.45255e-05	-1.65212	4.71474e-06	-2.7938	3.20583e-15	-0.797288	0.242514	-1.50982	0.000251046	-1.55437	0.000174921
FBgn0040931	CG9034	8	Unknown	-0.548881	0.0371587	-0.71992	0.00101694	-0.57321	0.0195169	-0.527251	0.0586617	-0.676703	0.00177349	-0.710028	0.000952195	-0.569752	0.022178	-0.495942	0.126979	-0.565892	0.0564128	-0.708277	0.000847069
FBgn0063492	GstE8	8	Metabolism	-0.923489	0.0177813	-0.996202	0.0366777	-1.00084	0.013821	-0.86905	0.0476257	-0.704424	0.0875393	-1.41342	2.83393e-05	-1.65828	1.20468e-06	-0.604022	0.385791	-0.915164	0.0197007	-0.567784	0.262702
FBgn0261575	tobi	8	Metabolism	-1.44651	0.000343188	-1.05372	0.0387243	-0.833478	0.113937	-1.28391	0.00150195	-0.901818	0.0329248	-1.48865	1.9398e-05	-2.87662	4.43516e-11	-0.664057	0.553106	-1.84608	6.27285e-07	-1.14038	0.0115093
FBgn0262353	CR43051	8	Unknown	-0.530854	0.0312761	-0.746514	0.00070363	-0.6323	0.00585937	-0.350636	0.468084	-1.03	3.43177e-06	-0.791079	0.00011613	-1.04806	8.03117e-07	-0.517155	0.0863759	-0.596226	0.0212428	-0.877052	0.000147406
FBgn0002939	niXD	7	Phototransduction	-0.976193	0.0123218	-0.905412	0.0696017	-1.3111	0.000313363	-0.406817	0.650836	-1.59117	3.98201e-07	-0.849917	0.101015	-2.47889	7.06982e-12	-0.953055	0.0243481	-1.14415	0.0407999	-1.77887	7.04055e-07
FBgn0014031	Spat	7	Metabolism	-1.065	3.24999e-06	-0.545353	0.109683	-0.634842	0.0366784	-0.36112	0.574466	-1.49952	7.00855e-10	-1.07989	4.22472e-06	-2.06474	9.64171e-16	-0.287644	0.775573	-1.12739	0.000176783	-1.71445	4.06435e-13
FBgn0014469	Cyp4e2	7	Oxidation-reduction	-0.670815	0.00273098	-0.631765	0.0341166	-0.75423	0.00109234	-0.160518	0.868799	-0.720073	0.000696496	-0.513858	0.063808	-1.24084	1.79063e-09	-0.578363	0.0616485	-0.739894	0.0009543	-0.787048	0.000256381
FBgn0015575	alpha-Est7	7	Drug metabolism, Cell-cell adhesion, Neuron-related	-0.75753	0.000750392	-0.509799	0.127239	-0.715596	0.00868029	-0.10626	0.948413	-1.25147	8.65126e-09	-0.821561	0.00200037	-1.81137	2.19078e-15	-0.399384	0.530624	-0.981561	1.55392e-05	-1.24063	2.50925e-07
FBgn0027560	Tps1	7	Metabolism	-0.755135	0.000213479	-0.601942	0.0146487	-0.450563	0.182868	-0.329388	0.468084	-1.78685	5.43062e-13	-0.978367	5.29029e-06	-1.45821	4.0201e-13	-0.320592	0.638295	-1.12226	4.55067e-05	-1.80689	6.0954e-20
FBgn0027657	glob1	7	Oxygen transport	-0.816845	1.55826e-05	-0.571739	0.0180579	-0.688376	0.000762504	-0.39205	0.254173	-1.00508	1.26186e-08	-0.403992	0.161031	-1.03799	3.19565e-06	-0.185592	0.854882	-0.825811	0.000367871	-1.11386	7.38386e-09
FBgn0029990	CG2233	7	Unknown	-0.782172	0.000566915	-0.481017	0.116668	-0.549992	0.0374621	-0.163713	0.880682	-0.715227	0.00246697	-0.674895	0.0102693	-1.34537	3.28185e-10	-0.162765	0.920594	-0.597863	0.0170935	-0.522502	0.0421305
FBgn0030999	Mur18B	7	Metabolism	-0.850884	0.00813073	-0.805623	0.0123998	-0.801716	0.00937241	-0.579521	0.202314	-0.687434	0.0284319	-0.762836	0.0186154	-1.05631	0.000319831	-0.418441	0.587628	-0.803581	0.0109328	-0.593402	0.0752909
FBgn0031182	Cyp6t1	7	Oxidation-reduction	-0.923072	0.000590107	-0.590628	0.244286	-0.784918	0.00937241	-0.301689	0.662608	-1.33617	3.59929e-06	-0.893671	0.00226706	-1.50628	7.47323e-08	-0.714823	0.0813325	-0.834507	0.00219113	-1.4098	1.07401e-06
FBgn0031515	CG9664	7	Olfactory behavior	-0.504978	0.117183	-0.693957	0.0112184	-0.788927	0.000794449	-0.53331	0.0810326	-1.17926	1.28708e-06	-0.721483	0.00814466	-0.751413	0.00167824	-0.675252	0.0583489	-0.913384	0.000143451	-1.05574	3.47774e-06
FBgn0032076	CG9510	7	Metabolism	-1.14873	4.51018e-06	-0.560035	0.229558	-0.925551	0.00338682	-0.384189	0.55388	-1.06727	3.67522e-05	-0.888424	0.00724539	-2.03304	1.27245e-15	-0.409409	0.531436	-0.683938	0.0306937	-1.23092	2.36101e-06
FBgn0032381	Mal-B1	7	Metabolism	-0.497186	0.539826	-0.747761	0.226865	-0.173299	0.932583	-1.29733	0.00192134	-1.52301	0.00018326	-1.10936	0.0117616	-1.43683	0.000174136	-0.113959	1	-1.26006	0.00926075	-1.25415	0.0041357
FBgn0033203	CG2070	7	Oxidation-reduction, Metabolism	-0.483447	0.191071	-0.517776	0.110974	-0.661208	0.0273457	-0.352758	0.469071	-0.955921	2.39851e-05	-0.916572	3.4565e-05	-1.17066	3.92389e-07	-0.756064	0.00674597	-0.725478	0.0130572	-1.28443	2.00679e-06
FBgn0034117	CG7997	7	Metabolism	-0.924894	3.12653e-05	-0.695319	0.013734	-0.638365	0.0425056	-0.45842	0.27693	-0.616408	0.0131421	-0.658528	0.0218728	-1.58671	3.98164e-11	-0.512204	0.259597	-0.49515	0.107184	-0.616932	0.0147632
FBgn0034500	CG11200	7	Oxidation-reduction	-0.237011	0.64934	-0.476998	0.0683174	-0.59087	0.0124176	-0.483742	0.0691773	-0.99252	4.84136e-06	-0.849057	1.34924e-05	-1.00725	2.57136e-07	-0.560274	0.0864707	-0.682428	0.00152555	-0.749422	0.00259785
FBgn0035290	dsb	7	Phagosome maturation	-0.741553	0.0141479	-0.454391	0.360269	-0.693893	0.0336583	-0.416274	0.46521	-1.46721	2.51582e-07	-0.654932	0.0364771	-1.18196	5.27461e-05	-0.183734	0.906325	-1.3555	7.39658e-05	-1.67028	1.28973e-09
FBgn0035344	Cyp4d20	7	Oxidation-reduction	-0.891241	0.0404251	-0.785174	0.0778746	-0.96175	0.0148707	-0.657506	0.218277	-1.41102	4.10377e-05	-0.513519	0.383196	-1.23644	0.0137793	-0.645782	0.301066	-1.46428	0.000238225	-1.30288	0.000459618
FBgn0037090	Est-Q	7	Neuron-related	-0.712729	0.00294243	-0.440042	0.223924	-0.582412	0.0365221	-0.361725	0.476856	-1.11922	5.82479e-06	-0.766121	0.00372596	-1.1362	1.75709e-06	-0.455724	0.410578	-0.873655	0.000255862	-0.681705	0.00716842
FBgn0037678	CG16749	7	Protease activity	-0.700141	0.0134014	-0.554732	0.114966	-0.740705	0.00260665	-0.281164	0.659556	-0.706989	0.00309533	-0.830129	0.000971955	-1.17568	4.86004e-07	-0.412003	0.429567	-0.640904	0.0271595	-0.684505	0.00407713
FBgn0039118	CG10208	7	Unknown	-0.754329	0.0756164	-0.731806	0.0595865	-0.79865	0.0439137	-0.798175	0.0361767	-0.844732	0.00865126	-0.868448	0.0063387	-1.07179	0.00106545	-0.321192	0.75469	-0.890001	0.0152195	-0.807301	0.0118647
FBgn0039519	Cyp6a18	7	Oxidation-reduction	-0.728418	0.00156536	-0.810269	0.000656395	-0.672744	0.0107826	-0.320206	0.538843	-0.5417	0.0748404	-0.559434	0.043688	-1.03384	6.54959e-06	-0.530866	0.137699	-0.54741	0.049638	-0.929534	6.74777e-05
FBgn0040260	Ugt36Bc	7	Metabolism, Drug Metabolism	-0.652479	0.00401413	-0.46763	0.130673	-0.439209	0.129446	-0.426774	0.203737	-0.664573	0.00773074	-0.79428	0.000340297	-1.09247	5.20778e-08	-0.632861	0.0276561	-0.998075	2.16904e-06	-0.886092	4.47858e-05
FBgn0040398	CG14629	7	Unknown	-0.586663	0.100434	-0.724494	0.0222173	-0.988663	0.000149584	-0.332909	0.598016	-1.04341	6.62605e-05	-0.666098	0.0486668	-0.91963	0.000494952	-0.335808	0.670776	-0.707363	0.0117642	-0.967293	8.83571e-05
FBgn0040813	Nplp2	7	Neuron-related	-0.789956	0.00999094	-0.461565	0.327196	-0.78235	0.00937241	-0.247152	0.789766	-1.58204	2.80808e-08	-1.11855	4.09565e-05	-2.4797	2.97124e-18	-0.397999	0.566831	-0.957673	0.0011737	-1.60398	1.65731e-11
FBgn0051075	CG31075	7	Oxidation-reduction, Metabolism	-1.0561	0.00140694	-0.931286	0.0132915	-0.68036	0.120039	-0.741724	0.116769	-1.28166	2.64211e-05	-1.20603	0.000297441	-1.42748	1.64105e-06	-0.90294	0.0835978	-1.31876	2.17041e-05	-1.13101	0.00105408
FBgn0051548	CG31548	7	Oxidation-reduction	-0.692502	0.00620543	-0.479208	0.107242	-0.70892	0.00240531	-0.235601	0.726666	-0.65335	0.0302556	-0.712451	0.00244935	-0.918985	5.80496e-05	-0.397688	0.462439	-0.742312	0.00116475	-0.889375	8.31292e-05
FBgn0061356	CG18003	7	Oxidation-reduction	-1.06477	0.00236544	-0.634913	0.226607	-1.18682	0.000313363	-0.624233	0.258126	-1.4661	4.84136e-06	-0.912956	0.0143782	-2.36007	8.0527e-13	-0.372472	0.768609	-1.35225	0.00106346	-1.38426	2.28048e-05
FBgn0085360	CG34331	7	Unknown	-0.901651	0.00181536	-0.375758	0.513406	-0.966316	0.000229117	-0.215853	0.820308	-1.1827	5.68809e-07	-0.689235	0.0400439	-1.58244	6.40301e-11	-0.282402	0.759836	-0.636629	0.035235	-1.20186	4.37146e-07
FBgn0250848	26-29-p	7	Protease activity	-0.539628	0.0543723	-0.737659	0.00587739	-0.733748	0.00355245	-0.465017	0.227428	-0.665802	0.00756249	-0.680793	0.0104001	-0.664622	0.0083295	-0.541316	0.222918	-0.741088	0.00245032	-0.827394	0.000636212
FBgn0259715	CG42369	7	Unknown	-1.21042	0.000686651	-0.686244	0.0946315	-0.945251	0.00393704	-0.399874	0.586241	-0.941549	0.00151076	-0.883335	0.0124797	-1.67612	3.55806e-08	-0.331284	0.775573	-0.80058	0.0187651	-0.931188	0.00239962
FBgn0261859	CG42788	7	Unknown	-1.05251	8.16e-05	-0.350947	0.534978	-0.798842	0.00472034	-0.627072	0.0787391	-1.49299	1.31552e-08	-0.746436	0.019502	-1.43372	2.69738e-08	-0.445451	0.516848	-1.01366	0.000587234	-1.05548	4.5448e-05
FBgn0263120	Acsl	7	Metabolism, Neuron-related	-0.637687	0.00207162	-0.354857	0.30127	-0.501885	0.041954	-0.0865599	0.961786	-0.86917	1.33924e-05	-0.509091	0.0445172	-1.04357	3.2912e-07	-0.286439	0.596072	-0.62827	0.00732329	-0.822685	3.68842e-05
