# Supplementary material for: Comparative transcriptomics reveals CrebA as a novel regulator of infection tolerance in D. melanogaster
Source: PLoS Pathog. 2018 Feb 2;14(2):e1006847. doi: 10.1371/journal.ppat.1006847 (PMC5812652; doi:10.1371/journal.ppat.1006847)
Supplement: S2 Table — (XLSX) [file ppat.1006847.s012.xlsx]

## Sheet: Sheet1
Putative transcription factor binding sites enriched in core upregulated genes as ascertained by i-cisTarget
	Gene ID	Gene name	Binding site	NES (Normalized enrichment score)	Putative/known function
	FBgn0014018	Rel		10.4555	Immunity (Imd)
	FBgn0260632	dl		7.46202	Immunity (Toll)
	FBgn0003396	shn		5.47776	Development
	FBgn0004396	CrebA/Creb3-like		5.68522	Secretion
	FBgn0033010	Atf6		5.47312	Unknown
	FBgn0021872	Xbp1		5.15217	Secretion (Unfolded Protein Response)
	FBgn0003687	Tbp		4.14498	General
