# Supplementary material for: Comparative transcriptomics reveals CrebA as a novel regulator of infection tolerance in D. melanogaster
Source: PLoS Pathog. 2018 Feb 2;14(2):e1006847. doi: 10.1371/journal.ppat.1006847 (PMC5812652; doi:10.1371/journal.ppat.1006847)
Supplement: S3 Table — (XLSX) [file ppat.1006847.s013.xlsx]

## Sheet: Sheet1
Putative transcription factor binding sites enriched in core downregulated genes as ascertained by i-cisTarget
	Gene ID	Gene name	Binding site	NES (Normalized enrichment score)	Putative/known function
	FBgn0283521	lola		8.54478	Development; Reproduction; Metabolism
	FBgn0001138	grn/GATA1		7.1363	Axon guidance; Development
	FBgn0003117	pnr		6.11356	Development
	FBgn0032223	GATAd		5.90999	General
