# Supplementary material for: Comparative transcriptomics reveals CrebA as a novel regulator of infection tolerance in D. melanogaster
Source: PLoS Pathog. 2018 Feb 2;14(2):e1006847. doi: 10.1371/journal.ppat.1006847 (PMC5812652; doi:10.1371/journal.ppat.1006847)
Supplement: S4 Table — (XLSX) [file ppat.1006847.s014.xlsx]

## Sheet: supplementary_table_core_upr
gene_id	gene_name	clean.prick	P.rett.heatkilled	E.fae.heatkilled	Ecc15	M.luteus	E.coli	S.marcescens	P.rettgeri	E.faecalis
FBgn0000276	CecA1	NA	0.782	NA	0.76	NA	0.522	-0.033	0.406	0.071
FBgn0000277	CecA2	0.488	1.007	0.959	0.662	0.704	0.409	-0.014	0.311	0.305
FBgn0000278	CecB	NA	0.97	NA	0.5	0.658	0.361	-0.049	0.313	0.225
FBgn0002930	nec	0.345	0.314	0.473	0.254	0.308	0.326	0.134	-0.533	0.395
FBgn0004240	Dpt	0.618	0.857	0.799	0.776	0.848	0.392	0.045	0.151	0.686
FBgn0004396	CrebA	NA	0.512	NA	0.624	0.559	0.512	0.241	0.649	0.594
FBgn0010381	Drs	0.674	0.963	0.818	0.711	0.341	0.614	0.086	0.237	0.338
FBgn0010385	Def	NA	1.04	NA	0.864	NA	0.614	-0.207	0.337	NA
FBgn0010388	Dro	0.589	0.8	0.817	0.665	0.633	0.266	0.022	0.12	0.516
FBgn0012042	AttA	0.434	0.798	0.725	0.662	0.501	0.29	0.049	0.207	0.316
FBgn0014018	Rel	NA	NA	NA	0.624	0.642	0.523	0.077	0.519	0.593
FBgn0014865	Mtk	0.585	0.866	0.864	0.821	0.569	0.329	0.046	0.096	0.445
FBgn0015221	Fer2LCH	NA	0.372	0.404	0.546	0.299	0.606	0.241	0.481	0.409
FBgn0019925	Surf4	NA	NA	NA	0.775	0.612	0.533	0.326	0.449	0.354
FBgn0020414	Idgf3	NA	0.968	NA	0.474	0.857	0.755	0.341	0.287	0.805
FBgn0022355	Tsf1	NA	0.124	0.472	-0.012	0.021	0.08	0.008	-0.158	0.093
FBgn0025583	IM2	0.576	0.568	0.822	0.766	0.279	0.439	0.324	0.239	0.338
FBgn0027584	CG4757	0.127	0.34	0.349	0.112	0.05	-0.018	-0.218	-0.326	0.08
FBgn0027929	NimB1	0.791	0.855	NA	1.174	0.7	1.071	0.583	0.882	0.695
FBgn0028396	TotA	0.588	0.937	0.822	0.749	0.859	0.389	0.541	0.599	0.684
FBgn0030310	PGRP-SA	0.723	0.628	0.77	0.557	0.474	0.657	0.236	0.346	0.304
FBgn0031560	CG16713	NA	NA	NA	0.241	0.269	0.127	-0.55	-0.085	0.257
FBgn0031561	CG16712	NA	0.492	NA	0.553	0.414	0.457	0.041	0.31	0.397
FBgn0031701	TotM	0.723	1.004	1.01	0.73	1.025	0.45	0.747	0.807	0.702
FBgn0032322	CG16743	0.726	0.554	NA	1.017	0.385	0.649	0.427	0.445	0.387
FBgn0032638	SPH93	0.182	0.243	-0.115	-0.353	-0.112	-0.122	-0.107	-0.559	-0.047
FBgn0032639	CG18563	NA	0.241	NA	-0.313	-0.148	-0.238	-0.113	-0.352	-0.134
FBgn0032810	CG13077	0.542	0.492	0.44	0.647	0.303	0.416	0.007	0.387	0.315
FBgn0033153	Gadd45	NA	NA	0.715	0.538	0.629	0.582	0.396	0.391	1.026
FBgn0033250	CG14762	0.862	0.676	0.739	0.737	0.365	0.714	0.016	0.162	0.501
FBgn0034259	P32	NA	0.728	NA	0.963	0.708	0.822	0.049	0.376	0.444
FBgn0034328	IM23	0.78	1.118	1.012	0.658	0.334	0.751	0.347	0.052	0.328
FBgn0034329	IM1	0.814	1.017	0.951	0.81	0.388	0.729	0.431	0.286	0.397
FBgn0034407	DptB	0.651	0.877	0.869	0.791	0.795	0.392	0.102	0.144	0.634
FBgn0034511	GNBP-like3	0.595	0.707	0.554	0.652	0.491	0.666	0.4	0.403	0.477
FBgn0034512	CG18067	0.647	0.668	0.721	0.447	0.206	0.505	0.603	0.189	0.335
FBgn0034741	CG4269	NA	NA	NA	0.507	0.895	0.69	0.439	0.671	1.32
FBgn0035022	CG11413	NA	1.178	2.733	0.81	1.621	1.039	1.093	0.82	0.824
FBgn0035176	CG13905	NA	NA	NA	0.393	NA	NA	1.059	1.148	0.825
FBgn0035343	CG16762	1.065	0.923	0.838	0.255	1.036	1.012	0.916	0.917	0.669
FBgn0035806	PGRP-SD	0.53	0.9	0.641	0.698	0.584	0.325	0.149	0.237	0.391
FBgn0037108	CG11306	NA	0.325	0.232	0.26	0.252	0.219	0.015	0.068	0.115
FBgn0037396	CG11459	0.964	1.092	1.105	1.307	0.548	0.676	0.863	0.575	0.495
FBgn0037724	Fst	1.289	NA	NA	0.906	1.083	1.149	1.065	1.026	0.817
FBgn0038214	CG9616	0.739	0.737	NA	0.793	0.139	0.93	0.113	0.323	0.166
FBgn0038250	CG3505	NA	NA	NA	0.471	0.364	0.479	0.071	0.449	0.373
FBgn0038299	Spn88Eb	0.627	0.548	0.367	0.527	0.207	0.478	-0.019	0.467	0.338
FBgn0038465	Irc	0.655	0.648	NA	0.691	0.506	0.564	0.188	0.278	0.484
FBgn0039562	Gp93	NA	NA	NA	NA	0.782	0.64	0.566	0.756	0.396
FBgn0039564	CG5527	NA	NA	NA	1.207	0.628	0.65	0.478	0.698	0.647
FBgn0039666	Diedel	0.855	0.882	1.099	0.577	1.036	0.755	0.821	0.754	0.505
FBgn0039798	CG11313	0.444	1.013	1.041	1.016	0.318	0.495	-0.11	-0.009	0.397
FBgn0040340	TRAM	NA	NA	NA	NA	0.891	0.651	0.504	0.337	0.711
FBgn0040653	IM4	0.618	0.626	0.703	0.638	0.356	0.553	0.318	0.093	0.372
FBgn0040734	CG15065	0.904	1.321	1.329	0.964	0.182	0.716	0.687	0.13	0.358
FBgn0040736	IM3	0.637	0.566	0.805	0.719	0.368	0.603	0.428	0.231	0.378
FBgn0041182	Tep2	0.869	0.965	0.824	0.78	0.568	0.732	0.635	0.694	0.498
FBgn0041579	AttC	0.575	0.804	0.776	0.799	0.632	0.267	0.017	0.139	0.464
FBgn0041581	AttB	0.453	0.816	0.671	0.643	0.618	0.301	0.024	0.183	0.37
FBgn0043575	PGRP-SC2	0.482	0.77	0.232	0.684	0.672	0.499	-0.178	0.239	0.341
FBgn0043578	PGRP-SB1	0.511	0.777	0.707	0.764	0.462	0.27	0.037	0.163	0.316
FBgn0044812	TotC	0.619	0.966	0.985	0.663	1.058	0.41	0.596	0.564	0.781
FBgn0047135	CG32276	NA	NA	NA	0.848	0.617	0.606	0.254	0.468	0.498
FBgn0050026	CG30026	NA	0.896	NA	0.564	0.473	0.638	0.163	0.224	0.477
FBgn0052023	CG32023	0.572	0.166	0.036	-0.01	0.21	0.159	0.362	0.283	0.135
FBgn0054003	NimB3	NA	NA	NA	0.942	0.779	0.906	0.668	0.381	0.78
FBgn0054054	CG34054	0.535	0.791	0.884	0.741	0.324	0.723	0.005	0.438	0.465
FBgn0067905	IM14	0.633	0.544	0.726	0.707	0.325	0.595	0.294	0.13	0.401
FBgn0260474	CG30002	0.46	0.673	0.591	0.542	0.198	0.389	0.068	-0.149	0.226
FBgn0261560	Thor	NA	0.289	0.846	0.864	0.943	1.558	0.955	0.893	1.141
FBgn0261989	CG42807	NA	0.7	NA	0.14	0.344	-0.037	0.06	0.291	-0.048
FBgn0262838	CG43202	0.619	0.69	0.788	0.697	0.426	0.694	0.282	0.522	0.464
FBgn0262881	CG43236	0.557	0.895	0.902	0.944	0.697	0.293	-0.05	0.205	0.449
FBgn0264541	CG43920	0.542	0.876	0.825	0.779	0.814	0.339	-0.038	0.155	0.502
FBgn0264979	CG4267	NA	NA	NA	0.668	0.429	0.796	0.026	0.549	0.595
FBgn0265048	cv-d	NA	0.481	0.364	0.441	0.138	0.311	0.034	0.148	0.339
FBgn0265577	CR44404	0.441	0.772	0.791	0.704	0.345	0.353	-0.039	0.161	0.236
FBgn0266405	CR45045	0.554	0.886	0.78	0.797	0.701	0.317	-0.027	0.13	0.53
FBgn0003961	Uro	NA	NA	0.614	NA	0.761	0.624	0.759	0.972	0.624
FBgn0010638	Sec61beta	NA	0.594	NA	0.705	0.676	0.633	0.503	0.45	0.579
FBgn0014002	Pdi	NA	0.592	0.223	NA	0.197	0.297	0.325	0.238	0.372
FBgn0023129	aay	NA	NA	NA	-0.103	NA	0.213	0.241	0.451	NA
FBgn0025678	CaBP1	NA	0.355	NA	NA	0.392	0.445	0.603	0.265	0.358
FBgn0027095	Manf	NA	NA	NA	0.917	0.485	0.386	0.455	0.443	0.523
FBgn0030041	CG12116	NA	NA	NA	NA	0.99	1.14	0.654	0.874	1.252
FBgn0031937	CG13795	NA	NA	NA	NA	-0.02	-0.057	-0.291	0.247	-0.128
FBgn0032773	fon	0.733	0.935	0.884	0.895	0.463	0.723	0.462	NA	0.589
FBgn0033129	Tsp42Eh	1.062	0.989	1.075	1.126	NA	0.879	0.655	0.829	1.022
FBgn0034761	CG4250	0.256	0.498	0.606	0.339	0.281	0.205	0.077	0.02	0.353
FBgn0035976	PGRP-LC	NA	0.218	-0.45	0.146	-0.695	0.216	-0.12	0.429	-0.719
FBgn0036157	CG7560	NA	0.698	0.419	0.517	0.064	0.068	-0.025	0.329	0.288
FBgn0037906	PGRP-LB	NA	NA	NA	0.319	-0.48	0.278	-0.081	0.207	NA
FBgn0038829	CG17271	NA	0.568	NA	0.522	0.308	0.543	0.509	0.343	0.437
FBgn0039022	CG4725	NA	1.178	NA	0.698	0.635	0.612	0.359	0.154	0.501
FBgn0039023	CG4723	0.647	0.908	NA	0.522	0.39	0.515	0.372	0.245	0.571
FBgn0040285	Scamp	NA	0.364	0.375	NA	-0.06	0.331	-0.288	0.343	0.05
FBgn0040503	CG7763	NA	0.314	0.135	0.603	-1.069	0.064	-0.551	-0.642	0.122
FBgn0040582	CG5791	0.536	0.608	0.798	0.321	0.13	0.442	0.477	-1.291	0.23
FBgn0044810	TotX	0.5	0.823	0.642	0.524	0.627	0.367	0.037	0.299	NA
FBgn0051092	LpR2	0.751	0.852	NA	1.051	0.579	0.717	0.225	0.144	0.576
FBgn0052190	NUCB1	NA	0.731	NA	0.514	0.444	0.654	0.399	0.338	0.471
FBgn0085455	CG34426	NA	NA	0.305	-0.496	0.3	-0.278	0.518	-0.041	0.182
FBgn0260632	dl	NA	NA	NA	NA	0.844	0.809	0.652	0.483	0.904
FBgn0260746	Ect3	NA	0.891	NA	0.843	-0.516	0.401	-0.245	0.357	-0.88
FBgn0262481	CG43071	0.485	0.95	NA	0.895	0.799	0.575	-0.149	0.24	0.864
FBgn0000279	CecC	NA	1.076	NA	0.611	NA	0.355	-0.052	0.306	NA
FBgn0011204	cue	NA	0.695	NA	1.121	0.594	0.847	0.347	0.121	0.69
FBgn0011672	Mvl	NA	NA	NA	NA	0.643	NA	0.237	0.492	0.531
FBgn0025700	CG5885	NA	NA	NA	NA	0.704	0.549	0.437	0.518	0.416
FBgn0028327	l(1)G0320	NA	NA	NA	NA	0.688	0.569	0.477	0.199	0.41
FBgn0029688	lva	NA	NA	NA	NA	0.303	0.246	0.273	0.472	0.241
FBgn0031397	CG15385	NA	NA	NA	NA	0.408	0.517	-0.198	0.395	-0.066
FBgn0033196	CG1358	NA	NA	NA	NA	0.473	0.596	-0.675	-0.206	0.578
FBgn0035623	mthl2	NA	NA	NA	NA	0.194	0.016	0.125	0.05	0.26
FBgn0035909	ergic53	NA	NA	NA	NA	0.545	0.465	0.348	0.22	0.463
FBgn0037819	CG14688	0.977	NA	1.098	1.289	1.184	1.138	1.438	0.969	1.245
FBgn0037875	ZnT86D	NA	NA	NA	NA	0.603	NA	0.451	0.685	0.692
FBgn0039629	CG11842	0.505	0.61	0.58	0.567	0.459	0.412	0.581	NA	0.422
FBgn0041180	Tep4	NA	NA	NA	NA	0.325	0.119	0.027	-0.115	0.076
FBgn0041710	yellow-f	NA	NA	NA	NA	0.362	0.67	-0.041	0.057	0.463
FBgn0046763	CG17278	NA	NA	NA	NA	0.822	0.619	0.399	0.874	0.772
FBgn0052185	edin	NA	NA	NA	0.611	NA	0.348	-0.047	0.365	NA
FBgn0052373	CG32373	NA	NA	NA	0.612	0.672	0.606	-0.11	0.369	NA
FBgn0053192	MtnD	0.483	NA	-0.232	-0.097	-0.259	0.408	0.311	0.318	0.68
FBgn0053303	CG33303	NA	0.219	0.089	NA	-0.123	0.361	0.378	0.331	0.272
FBgn0062961	pncr016:2R	0.551	1.045	NA	0.644	0.461	0.821	0.411	NA	0.485
FBgn0082831	pps	NA	0.557	NA	0.822	0.796	0.762	0.022	0.268	NA
FBgn0086357	Sec61alpha	NA	NA	NA	NA	0.534	0.414	0.463	0.301	0.199
FBgn0086450	su(r)	NA	0.337	-0.331	-1.473	NA	-0.267	0.331	-0.066	-0.037
FBgn0250820	meigo	NA	NA	NA	NA	0.791	0.784	0.813	0.547	0.601
FBgn0261258	rgn	NA	NA	NA	0.37	0.256	0.482	0.156	0.091	NA
FBgn0262035	CG42846	NA	0.22	-0.327	0.647	-0.001	-0.224	-0.391	0.089	-0.071
FBgn0262569	CG43109	0.502	1.089	NA	1.01	0.773	0.423	-0.015	0.12	NA
FBgn0262794	CG43175	NA	0.794	NA	0.557	NA	0.689	-0.04	0.222	NA
FBgn0264753	Rgk1	NA	NA	NA	NA	0.91	0.965	0.994	1.056	NA
FBgn0000083	AnxB9	NA	NA	0.8	NA	0.799	NA	0.716	0.626	0.911
FBgn0003495	spz	NA	NA	NA	NA	NA	0.837	0.477	0.697	NA
FBgn0010415	Sdc	NA	NA	NA	NA	0.356	0.631	0.072	0.42	NA
FBgn0011016	SsRbeta	NA	NA	NA	NA	0.79	0.456	0.407	NA	0.429
FBgn0011296	l(2)efl	1.34	NA	0.705	NA	NA	NA	0.752	1.087	0.68
FBgn0025456	CREG	NA	NA	NA	NA	0.634	NA	0.54	NA	0.771
FBgn0025724	beta'COP	NA	NA	NA	NA	0.355	NA	0.187	0.193	0.261
FBgn0027329	Tcp-1zeta	NA	NA	0.138	0.431	-0.043	-0.251	0.287	0.493	-0.068
FBgn0030305	CG1749	NA	NA	NA	NA	1.024	NA	0.612	0.643	0.619
FBgn0030306	Spase25	NA	NA	NA	NA	0.768	NA	0.383	0.35	0.435
FBgn0031973	Spn28Dc	NA	NA	NA	NA	0.672	NA	NA	0.808	0.753
FBgn0032147	IP3K1	NA	NA	NA	NA	0.057	-0.267	NA	0.277	0.275
FBgn0032472	CG9928	NA	NA	NA	0.659	0.237	0.086	0.038	NA	0.253
FBgn0032587	CG5953	NA	NA	NA	0.607	0.914	NA	NA	0.914	1.279
FBgn0032836	CG10680	NA	NA	NA	NA	0.45	NA	0.371	0.424	0.718
FBgn0034290	CG5773	NA	NA	NA	NA	1.031	NA	0.051	0.567	1.12
FBgn0034440	CG10073	NA	0.776	NA	0.857	0.358	NA	-0.466	-0.11	0.006
FBgn0035665	Jon65Aiii	NA	1.042	NA	0.985	1.323	NA	1.377	NA	1.162
FBgn0036919	Grasp65	NA	NA	NA	NA	NA	0.356	0.28	0.538	0.511
FBgn0038530	AttD	NA	NA	NA	0.393	NA	0.162	-0.333	0.287	NA
FBgn0039593	CG9989	NA	0.684	NA	NA	-0.22	-0.067	-0.742	-0.011	NA
FBgn0039609	CG14529	NA	0.975	NA	1.185	1.16	1.073	0.094	0.345	NA
FBgn0040070	Trx-2	1.02	NA	0.666	0.852	0.517	NA	NA	0.631	0.836
FBgn0050091	CG30091	NA	NA	NA	NA	0.068	-0.21	-0.366	-0.579	0.059
FBgn0051216	Naam	0.964	NA	NA	0.994	NA	NA	NA	0.369	0.886
FBgn0052103	CG32103	NA	NA	NA	NA	0.396	NA	0.64	0.112	NA
FBgn0052284	CG32284	NA	NA	NA	NA	NA	NA	NA	NA	NA
FBgn0085244	CG34215	NA	NA	NA	0.598	-0.365	-0.556	-1.163	0.009	-0.75
FBgn0085452	CG34423	0.344	0.206	0.508	0.341	0.513	0.598	0.041	-0.01	0.451
FBgn0259175	ome	NA	NA	NA	NA	0.498	NA	-0.12	0.364	0.361
FBgn0263402	CG43448	NA	1.651	1.674	1.646	0.973	0.922	0.184	0.781	0.737

## Sheet: supplementary_table_core_downr
gene_id	gene_name	clean.prick	P.rett.heatkilled	E.fae.heatkilled	Ecc15	M.luteus	E.coli	S.marcescens	P.rettgeri	E.faecalis
FBgn0002563	Lsp1beta	1.153	1.269	1.295	1.322	1.415	1.223	1.052	0.874	1.484
FBgn0002565	Lsp2	1.294	1.241	1.595	1.331	1.057	1.171	1.069	0.836	1.227
FBgn0010053	Jheh1	NA	NA	NA	0.839	0.703	0.929	0.563	0.798	0.721
FBgn0015570	alpha-Est2	NA	NA	NA	0.5	0.891	0.983	0.516	0.729	0.831
FBgn0034480	CG16898	1.238	1.064	1.285	1.317	1.041	1.051	0.832	0.869	0.916
FBgn0036837	CG18135	0.863	1.361	1.149	1.037	1.069	1.067	0.655	0.675	1.14
FBgn0038865	CG10824	1.056	1.007	0.885	0.932	1.109	1.193	0.91	0.808	1.065
FBgn0039685	Obp99b	1.186	NA	1.294	1.393	1.012	1.08	1.078	0.744	1.193
FBgn0015316	Try29F	0.751	0.727	0.55	0.752	0.583	0.497	0.607	0.375	0.624
FBgn0028853	CG15263	1.375	1.385	1.546	1.308	1.15	1.223	1.215	1.18	1.285
FBgn0030593	CG9512	NA	0.561	NA	1.34	1.276	1.006	0.701	1.061	0.938
FBgn0030607	dob	NA	1.374	NA	NA	1.332	1.019	0.695	0.787	0.965
FBgn0033543	CG12338	NA	NA	NA	0.838	0.995	0.726	0.722	0.744	0.721
FBgn0035228	CG12091	NA	0.817	0.727	0.922	0.872	0.788	0.522	0.805	0.75
FBgn0035356	CG16986	NA	NA	NA	1.697	1.374	1.721	1.242	1.176	1.365
FBgn0036587	CG4950	NA	NA	NA	NA	1.37	1.052	0.887	0.792	0.953
FBgn0038702	CG3739	NA	1.423	NA	NA	1.202	NA	1.303	1.694	NA
FBgn0039777	Jon99Fii	NA	NA	NA	NA	0.379	0.473	-0.019	0.536	0.362
FBgn0040732	CG16926	NA	NA	0.267	0.187	0.647	0.658	0.209	0.688	0.624
FBgn0051104	CG31104	NA	NA	NA	NA	1.369	1.599	1.32	1.422	1.436
FBgn0053301	CG33301	1.066	NA	NA	1.007	0.66	NA	0.554	0.511	0.865
FBgn0085195	CG34166	NA	NA	NA	1.612	1.824	NA	1.289	1.232	1.799
FBgn0003358	Jon99Ci	NA	NA	2.851	3.477	1.446	1.779	1.288	1.473	1.491
FBgn0013772	Cyp6a8	NA	NA	NA	NA	0.522	0.951	0.472	0.726	0.888
FBgn0016675	Lectin-galC1	NA	NA	0.714	0.696	0.907	0.891	0.873	0.579	0.868
FBgn0024913	Actbeta	NA	NA	NA	NA	NA	1.378	1.061	1.153	1.176
FBgn0025454	Cyp6g1	NA	NA	NA	NA	1.372	1.547	1.226	1.013	1.445
FBgn0026721	fat-spondin	NA	NA	NA	NA	1.272	1.226	1.101	0.989	1.237
FBgn0026755	Ugt37b1	NA	NA	2.942	NA	0.989	NA	1.172	1.014	NA
FBgn0028473	Non1	NA	NA	0.744	1.056	0.752	0.527	0.691	0.493	0.59
FBgn0029529	CG13365	NA	NA	0.57	NA	0.468	NA	0.098	0.63	0.722
FBgn0029648	CG3603	NA	NA	NA	1.282	1.036	1.439	NA	1.172	1.29
FBgn0030105	CG15369	1.163	NA	NA	NA	0.877	0.978	1.307	1.238	1.257
FBgn0030362	regucalcin	NA	NA	NA	NA	NA	1.017	1.148	0.562	NA
FBgn0031305	Iris	NA	NA	NA	NA	NA	1.37	0.992	1.188	NA
FBgn0031418	CG3609	NA	NA	NA	3.319	1.466	NA	1.49	1.549	1.441
FBgn0031694	Cyp4ac2	NA	NA	NA	NA	1.218	1.209	0.922	0.967	1.108
FBgn0032285	CG17108	NA	NA	NA	NA	0.893	0.85	NA	1.057	0.926
FBgn0032297	CG17124	NA	NA	NA	NA	0.632	0.75	0.785	0.807	0.784
FBgn0035355	CG16985	NA	1.128	NA	NA	1.291	NA	1.011	1.258	1.3
FBgn0036975	CG5618	NA	NA	NA	NA	0.114	NA	NA	0.637	0.156
FBgn0037788	CG3940	NA	NA	NA	NA	1.82	NA	1.135	1.115	1.755
FBgn0038603	PKD	NA	NA	0.584	NA	NA	0.045	0.026	0.245	0.394
FBgn0038878	CG3301	NA	NA	NA	NA	1.283	1.425	1.352	1.271	1.293
FBgn0038914	fit	NA	NA	NA	NA	1.12	NA	1.406	NA	1.226
FBgn0039298	to	NA	NA	NA	NA	NA	NA	0.976	0.929	NA
FBgn0039801	Npc2h	NA	NA	NA	NA	1.051	NA	0.655	1.062	1.131
FBgn0040096	lectin-33A	NA	NA	NA	NA	1.122	1.155	NA	0.758	0.719
FBgn0040099	lectin-28C	NA	NA	NA	1.32	1.595	NA	1.124	0.946	NA
FBgn0040349	CG3699	NA	NA	NA	NA	1.354	1.509	1.045	1.208	1.306
FBgn0040931	CG9034	NA	NA	NA	0.568	0.49	0.409	0.236	0.613	0.289
FBgn0063492	GstE8	NA	1.084	1.475	1.551	1.606	1.427	1.014	1.469	1.047
FBgn0261575	tobi	1.462	1.28	NA	1.409	1.321	1.477	NA	1.068	1.339
FBgn0262353	CR43051	0.863	NA	0.702	NA	0.898	0.652	0.614	0.85	0.655
FBgn0002939	ninaD	NA	NA	NA	NA	0.827	NA	0.763	0.855	NA
FBgn0014031	Spat	NA	NA	NA	NA	1.5	NA	1.435	NA	1.278
FBgn0014469	Cyp4e2	NA	NA	NA	NA	1.202	NA	1.189	1.225	NA
FBgn0015575	alpha-Est7	NA	NA	NA	NA	1.567	NA	1.161	1.136	NA
FBgn0027560	Tps1	NA	NA	NA	NA	0.794	0.836	NA	0.874	0.802
FBgn0027657	glob1	NA	NA	NA	NA	1.489	NA	1.151	1.214	NA
FBgn0029990	CG2233	NA	NA	NA	NA	NA	NA	NA	NA	NA
FBgn0030999	Mur18B	NA	NA	NA	NA	1.454	1.366	1.384	1.391	1.297
FBgn0031182	Cyp6t1	NA	NA	NA	NA	1.199	NA	1.064	0.871	1.103
FBgn0031515	CG9664	0.814	NA	NA	NA	NA	0.724	0.502	0.933	0.759
FBgn0032076	CG9510	NA	NA	NA	2.714	1.683	NA	1.393	1.339	1.72
FBgn0032381	Mal-B1	1.006	1.016	0.999	1.233	NA	NA	1.104	0.758	0.892
FBgn0033203	CG2070	0.979	NA	NA	NA	NA	NA	0.906	0.896	1.042
FBgn0034117	CG7997	NA	NA	NA	NA	NA	NA	1.962	1.522	NA
FBgn0034500	CG11200	NA	NA	NA	NA	0.132	NA	0.505	0.725	0.708
FBgn0035290	dsb	NA	NA	NA	NA	NA	NA	0.985	1.014	1.419
FBgn0035344	Cyp4d20	NA	0.638	NA	NA	0.3	NA	-0.158	0.694	0.702
FBgn0037090	Est-Q	NA	NA	NA	NA	1.265	NA	0.582	0.71	1.101
FBgn0037678	CG16749	NA	NA	NA	NA	1.165	NA	0.797	0.789	0.94
FBgn0039118	CG10208	NA	0.522	NA	1.147	NA	NA	0.588	1.077	0.682
FBgn0039519	Cyp6a18	NA	NA	NA	NA	1.056	1.204	1.014	NA	1.207
FBgn0040260	Ugt36Bc	NA	NA	NA	NA	0.972	NA	NA	0.786	0.986
FBgn0040398	CG14629	NA	NA	NA	NA	NA	0.695	0.798	0.889	0.973
FBgn0040813	Nplp2	NA	NA	NA	NA	1.218	NA	0.835	NA	1.003
FBgn0051075	CG31075	NA	NA	1.421	NA	1.186	1.485	NA	1.021	1.447
FBgn0051548	CG31548	NA	NA	NA	NA	1.264	NA	0.943	0.929	0.927
FBgn0061356	CG18003	NA	NA	NA	NA	1.422	NA	1.206	1.139	1.272
FBgn0085360	CG34331	NA	NA	NA	NA	NA	NA	1.192	1.086	NA
FBgn0250848	26-29-p	NA	NA	NA	NA	NA	0.837	0.801	0.984	1.098
FBgn0259715	CG42369	NA	NA	NA	NA	1.146	NA	1.267	1.026	1.007
FBgn0261859	CG42788	NA	NA	NA	NA	NA	NA	1.314	NA	NA
FBgn0263120	Acsl	NA	NA	NA	NA	1.279	NA	0.749	0.886	1.276
