# Supplementary material for: Comparative transcriptomics reveals CrebA as a novel regulator of infection tolerance in D. melanogaster
Source: PLoS Pathog. 2018 Feb 2;14(2):e1006847. doi: 10.1371/journal.ppat.1006847 (PMC5812652; doi:10.1371/journal.ppat.1006847)
Supplement: S5 Table — (XLS) [file ppat.1006847.s015.xls]

## Sheet: Downreg_in_CrebA_KD_over_WT
Gene_ID	Gene_name	logFC	PValue
FBgn0039798	CG11313	-10.7252	2.45e-59
FBgn0050091	CG30091	-5.37245	7.88e-19
FBgn0267780	CR46111	-2.98035	0.00192536
FBgn0053926	CG33926	-2.76148	1.75e-16
FBgn0085312	CG34283	-2.64147	0.000554897
FBgn0043791	phu	-2.24079	0.0341955
FBgn0053301	CG33301	-1.97286	0.0124928
FBgn0033302	Cyp6a14	-1.94984	0.013509
FBgn0266780	CR45245	-1.88487	0.00627935
FBgn0000281	Cec2	-1.87155	0.00587289
FBgn0040340	TRAM	-1.73283	1.38e-05
FBgn0040096	lectin-33A	-1.64668	0.00760249
FBgn0032382	Mal-B2	-1.58357	0.000236977
FBgn0044011	Spn43Ad	-1.57846	0.0194733
FBgn0033742	CG8550	-1.56607	0.000103354
FBgn0037396	CG11459	-1.50979	0.0241166
FBgn0030305	Uba5	-1.46707	3.5e-05
FBgn0050098	CG30098	-1.45185	0.00092196
FBgn0033691	CG8860	-1.31218	2.15e-05
FBgn0004396	CrebA	-1.3048	0.00014486
FBgn0031974	CG12560	-1.2843	0.012605
FBgn0267348	LanB2	-1.27657	0.0183872
FBgn0262801	twr	-1.20297	9.56e-05
FBgn0031260	Spp	-1.19956	9.89e-05
FBgn0027578	CG14526	-1.16977	0.000428105
FBgn0000280	Cec-Psi1	-1.15777	0.0498483
FBgn0032603	CG17928	-1.15158	0.00016736
FBgn0035121	Tudor-SN	-1.13798	0.000438332
FBgn0028425	JhI-21	-1.1071	0.0344094
FBgn0000278	CecB	-1.10528	0.00572199
FBgn0051205	CG31205	-1.09529	0.00363779
FBgn0262003	CG42821	-1.09331	0.0313113
FBgn0000279	CecC	-1.06656	0.00586703
FBgn0000276	CecA1	-1.06556	0.000370772
FBgn0047135	CG32276	-1.06142	0.00187247
FBgn0037612	CG8112	-1.0594	0.013536
FBgn0027584	CG4757	-1.04044	0.0151487
FBgn0262574	CG43114	-1.0385	0.00247177
FBgn0035401	CG1291	-1.02828	0.00286542
FBgn0030465	CG15743	-1.00016	0.0119424
FBgn0052282	Drsl4	-0.997775	0.00120346
FBgn0025700	CG5885	-0.988113	0.00319958
FBgn0010391	Gtp-bp	-0.980551	0.0012244
FBgn0036919	Grasp65	-0.97218	0.0041467
FBgn0259238	CG42336	-0.964266	0.00334445
FBgn0034247	CG6484	-0.961463	0.00325837
FBgn0034870	CG13559	-0.958624	0.0478782
FBgn0262563	CG43103	-0.95588	0.00207527
FBgn0040582	CG5791	-0.904621	0.00194576
FBgn0032283	CG7296	-0.903951	0.0057235
FBgn0061492	loj	-0.901818	0.0028757
FBgn0000277	CecA2	-0.897705	0.00263845
FBgn0032635	CG15141	-0.893204	0.0393267
FBgn0035089	Phk-3	-0.887065	0.0238418
FBgn0002868	MtnA	-0.883803	0.0020876
FBgn0085320	CG34291	-0.868776	0.0354726
FBgn0033170	sPLA2	-0.86455	0.0268787
FBgn0037875	ZnT86D	-0.862119	0.00783166
FBgn0031373	CG15358	-0.860461	0.00669744
FBgn0020655	ArfGAP1	-0.859709	0.0141303
FBgn0030306	Spase25	-0.858964	0.00676121
FBgn0031558	CG16704	-0.853922	0.0157702
FBgn0035206	CG9186	-0.853033	0.00667116
FBgn0015714	Cyp6a17	-0.850878	0.0340318
FBgn0038810	Srp72	-0.842257	0.01122
FBgn0085453	CG34424	-0.837875	0.00681615
FBgn0085220	Ufm1	-0.833289	0.0109613
FBgn0053120	CG33120	-0.831035	0.0249703
FBgn0038829	CG17271	-0.819999	0.00703744
FBgn0283461	Drs	-0.819018	0.0429845
FBgn0034733	CG4752	-0.814985	0.0176814
FBgn0029167	Hml	-0.811849	0.0249246
FBgn0014469	Cyp4e2	-0.804871	0.0236566
FBgn0086347	Myo31DF	-0.798515	0.029912
FBgn0010638	Sec61beta	-0.796456	0.0126505
FBgn0022359	Sodh-2	-0.794665	0.0190829
FBgn0045866	bai	-0.768757	0.00856612
FBgn0034061	Ufc1	-0.759196	0.0209123
FBgn0015372	RabX1	-0.756384	0.0202102
FBgn0263200	Galt	-0.74936	0.0162671
FBgn0033339	Sec31	-0.728818	0.0212302
FBgn0030990	CG7556	-0.728098	0.0242519
FBgn0040260	Ugt36Bc	-0.726076	0.0475251
FBgn0043783	CG32444	-0.71643	0.0326097
FBgn0035771	Sec63	-0.715595	0.0214189
FBgn0011509	SrpRbeta	-0.715106	0.0391847
FBgn0051777	CG31777	-0.710175	0.0278173
FBgn0034354	GstE11	-0.706581	0.028946
FBgn0021795	Tapdelta	-0.700348	0.026127
FBgn0032322	CG16743	-0.69775	0.0213648
FBgn0015298	Srp19	-0.696705	0.032813
FBgn0027835	Dp1	-0.692722	0.0235194
FBgn0034511	GNBP-like3	-0.689914	0.0284251
FBgn0067905	IM14	-0.684671	0.0260956
FBgn0040623	Spase12	-0.683999	0.0479399
FBgn0283427	FASN1	-0.66719	0.0259668
FBgn0016675	Lectin-galC1	-0.658076	0.0425613
FBgn0035909	ergic53	-0.657696	0.0359792
FBgn0263083	CG43351	-0.656721	0.0251
FBgn0012042	AttA	-0.621014	0.0453994
FBgn0031305	Iris	-0.60955	0.04077
FBgn0001114	Glt	-0.60114	0.0464028
FBgn0283509	Phm	-0.59779	0.0481562
FBgn0050026	CG30026	-0.595203	0.0490179

## Sheet: Upreg_in_CrebA_KD_over_WT
Gene_ID	Gene_name	logFC	PValue
FBgn0263219	Dscam4	7.99362	9.44e-13
FBgn0264267	CR43767	5.60073	5.52e-09
FBgn0033395	Cyp4p2	3.92315	3.18e-07
FBgn0259973	Sfp79B	3.77945	8.38e-06
FBgn0029681	CG15239	3.73524	5.12e-06
FBgn0266791	CR45256	3.46817	0.000508115
FBgn0264273	Sema2b	3.43875	1.22e-08
FBgn0051832	CG31832	3.22253	5.09e-19
FBgn0032187	CG4839	3.12057	0.000471827
FBgn0053530	Acp53C14c	2.88086	0.00106268
FBgn0050289	CG30289	2.85218	0.0017243
FBgn0038136	CG8774	2.72661	0.00713496
FBgn0266826	CR45288	2.64608	0.0019038
FBgn0028987	Spn28F	2.60097	0.00284775
FBgn0266785	CR45250	2.58839	0.0099632
FBgn0264377	CG43829	2.54433	0.00108533
FBgn0266363	CG45011	2.52916	0.0127534
FBgn0266764	CR45229	2.52358	0.0112093
FBgn0259961	CG42471	2.51926	0.00311642
FBgn0262547	CG43101	2.46256	0.00726729
FBgn0004414	msopa	2.46172	0.00369568
FBgn0261853	CG42782	2.37104	0.00190364
FBgn0264480	CR43888	2.34261	0.00317983
FBgn0263326	CG43407	2.33177	0.0162121
FBgn0000094	Anp	2.31253	0.00421161
FBgn0031800	CG9497	2.30245	0.00996125
FBgn0250841	CG17242	2.29254	0.00636804
FBgn0259963	Sfp33A2	2.26801	0.00610041
FBgn0264513	CR43912	2.2441	0.0194621
FBgn0259998	CG17571	2.23787	0.00824333
FBgn0083936	Acp54A1	2.23605	0.00610086
FBgn0043530	Obp51a	2.23329	0.00363459
FBgn0053290	CG33290	2.2298	0.00616952
FBgn0266052	CR44817	2.22564	0.0199966
FBgn0028532	CG7968	2.21554	0.0123982
FBgn0032122	CG31883	2.18876	0.017565
FBgn0265349	Sfp33A4	2.15825	0.0156371
FBgn0028415	Met75Cb	2.14273	0.000811671
FBgn0083965	CG34129	2.12875	0.00744724
FBgn0036320	CG10943	2.12753	0.000507198
FBgn0036970	Spn77Bc	2.10942	0.00340984
FBgn0039783	PH4alphaNE2	2.10497	0.0161865
FBgn0262880	CG43235	2.0929	0.00016884
FBgn0036969	Spn77Bb	2.07334	0.00450136
FBgn0265270	CR43239	2.06704	0.0136841
FBgn0267752	CR46083	2.06184	0.0478793
FBgn0259965	Sfp35C	2.05776	0.0257757
FBgn0011559	Acp36DE	2.0551	0.00890127
FBgn0259964	Sfp33A3	2.04893	0.0242664
FBgn0033145	CG12828	2.0406	0.0108006
FBgn0013772	Cyp6a8	2.03885	0.00142528
FBgn0054034	CG34034	2.03449	0.0044088
FBgn0259970	Sfp70A4	2.02647	0.0361171
FBgn0033980	Cyp6a20	2.00931	3.67e-07
FBgn0035670	CG10472	1.99302	0.00279893
FBgn0011669	Mst57Db	1.98972	0.0158025
FBgn0263086	CG43354	1.98668	0.0303972
FBgn0036186	CG6071	1.98568	0.01382
FBgn0264083	CR43752	1.97451	0.0311182
FBgn0052054	CG32054	1.95965	0.000164508
FBgn0267562	CR45902	1.9548	0.0243156
FBgn0262143	CG42869	1.94359	0.0283718
FBgn0263410	CR43456	1.93953	0.0322435
FBgn0038701	CG18493	1.93621	0.0208368
FBgn0052133	Ptip	1.91159	0.00586254
FBgn0262099	CG42852	1.90389	0.020309
FBgn0262007	CG42825	1.90367	0.0130708
FBgn0033353	CG13749	1.90046	4.02e-05
FBgn0015586	Acp76A	1.87475	0.0274095
FBgn0011670	Mst57Dc	1.86528	0.0315687
FBgn0267607	CR45945	1.86197	0.0203123
FBgn0051872	CG31872	1.85945	0.0100424
FBgn0003965	v	1.85299	7.35e-09
FBgn0266364	CG45012	1.84788	0.0250693
FBgn0265264	CG17097	1.84422	0.030188
FBgn0028986	Spn38F	1.84102	0.0167945
FBgn0262999	CG43307	1.83772	0.0316628
FBgn0261058	Sfp38D	1.8257	0.0301545
FBgn0027864	Ogg1	1.81965	0.021716
FBgn0011668	Mst57Da	1.81337	0.0243839
FBgn0263625	CR43634	1.80955	0.0325599
FBgn0050395	CG30395	1.80698	0.00683531
FBgn0265750	CR44557	1.79732	0.0473665
FBgn0259960	CG42470	1.7903	0.0195075
FBgn0267477	CR45827	1.7892	0.0207954
FBgn0263249	CG43392	1.78134	0.0151601
FBgn0002855	Acp26Aa	1.77699	0.0250084
FBgn0039598	aqrs	1.77627	0.0326382
FBgn0259969	Sfp65A	1.77466	0.0401954
FBgn0047334	BG642312	1.75376	0.0479181
FBgn0259954	CG42464	1.75205	0.0489476
FBgn0261061	Sfp96F	1.75194	0.03623
FBgn0266365	CR45013	1.74828	0.0341678
FBgn0262623	CG43147	1.74496	0.032243
FBgn0264330	CG43789	1.74173	0.0431209
FBgn0085325	CG34296	1.73143	0.00182375
FBgn0264726	CR43994	1.71921	0.0451347
FBgn0040959	Peritrophin-15a	1.7108	0.0413848
FBgn0032505	CG16826	1.7089	0.0466004
FBgn0267543	CR45883	1.7079	0.0416287
FBgn0002863	Acp95EF	1.70711	0.0337823
FBgn0024997	CG2681	1.70048	0.0192984
FBgn0259956	Sfp24C1	1.69564	0.039483
FBgn0262814	CG43185	1.6953	0.031541
FBgn0265538	CG44388	1.68973	0.0266587
FBgn0265788	CR44577	1.68723	0.0337134
FBgn0020509	Acp62F	1.68495	0.0388067
FBgn0262365	CG43063	1.68032	0.0275479
FBgn0001112	Gld	1.66666	0.000820369
FBgn0034195	Spn53F	1.65887	0.026424
FBgn0052382	sphinx2	1.64862	0.0435283
FBgn0037004	CG17637	1.64674	0.0124578
FBgn0263597	Acp98AB	1.6453	0.0390765
FBgn0265087	CR44198	1.63561	0.0468201
FBgn0262580	CG43120	1.6309	0.00775615
FBgn0267347	squ	1.61641	0.000492901
FBgn0038919	CG17843	1.60446	0.0465359
FBgn0265541	CR44391	1.5877	0.00470576
FBgn0036154	CG6168	1.58377	0.0282731
FBgn0261060	Sfp93F	1.56684	0.0416731
FBgn0051021	CG31021	1.56346	0.0381363
FBgn0264705	CR43974	1.52739	0.0353674
FBgn0043825	CG18284	1.52508	0.0422391
FBgn0036285	toe	1.51826	0.0213644
FBgn0265267	CG18258	1.51789	0.0482523
FBgn0015584	Acp53Ea	1.51057	0.0386782
FBgn0083966	CG34130	1.50156	0.0434997
FBgn0039521	CG5402	1.48657	0.0121389
FBgn0051901	Mur29B	1.48291	0.0497072
FBgn0051148	Gba1a	1.48178	0.0464954
FBgn0033978	Cyp6a23	1.45303	0.000216678
FBgn0033271	CG8708	1.44444	0.0221662
FBgn0034605	CG15661	1.42417	0.000327534
FBgn0054051	CG34051	1.42191	0.0421858
FBgn0259972	Sfp77F	1.41474	0.034279
FBgn0033110	CG9447	1.40704	0.0305637
FBgn0261632	CR42715	1.39682	0.0275977
FBgn0051198	CG31198	1.38878	0.0235166
FBgn0265268	CG18234	1.34628	0.0462501
FBgn0250835	CG15394	1.3284	0.0111229
FBgn0264344	CG43800	1.31181	0.0136535
FBgn0034225	veil	1.30259	0.0124637
FBgn0013771	Cyp6a9	1.29459	0.00137802
FBgn0033657	Sln	1.27196	0.00540754
FBgn0025682	scf	1.25542	0.000354952
FBgn0050104	NT5E-2	1.23012	0.000141251
FBgn0050083	CG30083	1.20546	0.0110729
FBgn0031549	Spindly	1.16746	0.0473892
FBgn0053319	CR33319	1.09833	0.034094
FBgn0034883	Eglp2	1.08904	0.011006
FBgn0031484	CG3165	1.0772	0.0107861
FBgn0052373	CG32373	1.04467	0.0293007
FBgn0014877	Roe1	1.0332	0.00216824
FBgn0027507	CG1344	0.977179	0.00568354
FBgn0040364	CG11378	0.94102	0.00266848
FBgn0037090	Est-Q	0.940836	0.0142773
FBgn0027070	CG17322	0.903756	0.0190283
FBgn0035083	Tina-1	0.900179	0.007735
FBgn0004428	LysE	0.891693	0.0357423
FBgn0035983	CG4080	0.848264	0.0170651
FBgn0263019	CR43314	0.813017	0.043499
FBgn0033710	CG17739	0.81124	0.0090497
FBgn0000053	ade3	0.804235	0.0159396
FBgn0266000	CG44774	0.801376	0.0070228
FBgn0267408	AOX1	0.741024	0.0415797
FBgn0261068	LSm7	0.73832	0.0244349
FBgn0037140	SLC22A	0.72934	0.0386634
FBgn0030828	CG5162	0.719113	0.0196836
FBgn0051704	CG31704	0.655239	0.0389726
FBgn0027348	bgm	0.649675	0.0395777
FBgn0036945	Ssk	0.646775	0.0466158
FBgn0034796	CG3700	0.643025	0.035564
FBgn0030060	CG2004	0.624981	0.0332218
