# Supplementary material for: Comparative transcriptomics reveals CrebA as a novel regulator of infection tolerance in D. melanogaster
Source: PLoS Pathog. 2018 Feb 2;14(2):e1006847. doi: 10.1371/journal.ppat.1006847 (PMC5812652; doi:10.1371/journal.ppat.1006847)
Supplement: S6 Table — (XLSX) [file ppat.1006847.s016.xlsx]

## Sheet: Primer Sequences
	Gene	Primer Sequences
		Forward Primer (5' to 3')	Reverse Primer (5' to 3')
	AttC	TGCCCGATTGGACCTAAGC	GCGTATGGGTTTTGGTCAGTTC
	CrebA	GACGGAGCACTCCTACAGTCT	GAAATGGCGGGAAAGCACTC
	Def	GTTCTTCGTTCTCGTGG	CTTTGAACCCCTTGGC
	Dpt	GCTGCGCAATCGCTTCTACT	TGGTGGAGTGGGCTTCATG
	Drs	CGTGAGAACCTTTTCCAATATGATG	TCCCAGGACCACCAGCAT
	ergic53	CTTCTGGTACACCACGGAAAAG	TCGAAGGAATCGAACATGATGG
	RpL32	GACGCTTCAAGGGACAGTATCTG	AAACGCGGTTCTGCATGAG
	Sec61beta	GGTGGCATGTGGCGTTTCTA	GAAGACGGAAGCGATGAAGAG
	Spase25	AAGGATGAAAAGTCACAGCAAGG	CCAAGCATGGGCCATTATAGC
	TRAM	AAGAACCCGCCTATCCTGAG	GATGTAGGTGTATGGCTTGCC
	Xbp1s	CCGAACTGAAGCAGCAACAGC	GTATACCCTGCGGCAGATCC
	Xbp1t	TCTAACCTGGGAGGAGAAAG	GTCCAGCTTGTGGTTCTTG
